# Supplementary material for: Compositions of gut microbiota before and shortly after hepatitis C viral eradication by direct antiviral agents
Source: Sci Rep. 2022 Mar 31;12:5481. doi: 10.1038/s41598-022-09534-w (PMC8971444; doi:10.1038/s41598-022-09534-w)
Supplement: Supplementary file 4 — Supplementary Information 4. [file 41598_2022_9534_MOESM4_ESM.xlsx]

## Sheet: raw
function	description	DAA-0046-BL	DAA-0046-SVR	DAA-0060-BL	DAA-0060-SVR	DAA-0070-BL	DAA-0070-SVR	DAA-0075-BL	DAA-0075-SVR	DAA-0077-BL	DAA-0077-SVR	DAA-0078-BL	DAA-0078-SVR	DAA-0080-BL	DAA-0080-SVR	DAA-0081-BL	DAA-0081-SVR	DAA-0084-BL	DAA-0084-SVR	DAA-0086-BL	DAA-0086-SVR	DAA-0087-BL	DAA-0087-SVR	DAA-0088-BL	DAA-0088-SVR	DAA-0089-BL	DAA-0089-SVR	DAA-0091-BL	DAA-0091-SVR	DAA-0095-BL	DAA-0095-SVR	DAA-0096-BL	DAA-0096-SVR	DAA-0097-BL	DAA-0097-SVR	DAA-0098-BL	DAA-0098-SVR	DAA-0099-BL	DAA-0099-SVR	DAA-E010-BL	DAA-E010-SVR	DAA-E012-BL	DAA-E012-SVR	DAA-E014-BL	DAA-E014-SVR	DAA-E015-BL	DAA-E015-SVR	DAA-E016-BL	DAA-E016-SVR
COG0001	Glutamate-1-semialdehyde aminotransferase	5098.57	3791.17	6635.84	5743.51	4590.01	2743.67	3296.54	5682.61	3991.42	9503.69	3074.98	19325.5	4623.1	6519.94	5146.68	6636.24	18210.6	20388.3	6369.85	5366.99	5069.69	3925.83	6695.38	10258.3	4214.36	2158.74	3558.56	5692.42	10233.8	13855	12847.7	4416.68	11502.3	8632.76	8675.91	7800.19	14239.1	21023.7	5908.84	7799.67	4225.33	4761.66	9059.01	8057.59	10224	8613.17	7685.64	15253.3
COG0002	N-acetyl-gamma-glutamylphosphate reductase	12798.3	11821	19249.1	21567.4	31910.9	45127.3	25187.9	37184.3	39826.9	39833.1	22384.7	37916.2	19758.1	23882.7	16498.4	31656.5	36134.9	52157.9	23178.4	34038	33526.8	33657.6	25473	30121.5	38897.2	27259.1	30281.6	29064.5	31182.4	23169.7	28888.2	28689.2	32094.7	27201.6	38653.2	27665.5	31771.5	26352.9	17958.6	21635.7	32076.9	26355.7	28496.9	18699	29840.6	30340.9	26108.2	29888.9
COG0003	Anion-transporting ATPase, ArsA/GET3 family	3317.61	3101.01	2140.72	1260.78	709.93	1874.76	828.79	1059.8	2993.3	4513.83	388.27	540.55	808.17	1558.79	731.74	1287.13	1725.39	2089.21	1098.46	1294.23	4511.64	6772.57	1415.05	2270.37	8914.59	7701.31	1049.63	1589.65	5773.77	3193.7	600.99	1875.8	3751.09	4340.4	8414.93	3597.72	8133.62	7110.55	394.19	161.5	1236.03	2592.81	991.39	690.42	470.67	409.37	446.57	356.5
COG0004	Ammonia channel protein AmtB	14312	11784.8	13422.2	22853.7	31385.4	45789	18471.1	40161.4	42092.4	35534.7	28324.3	39911.6	25036.7	26153.7	21043.9	33816	32926.1	43812.4	31568.8	35384.4	33451	32987.4	33829.8	24621.1	38471.9	26533.4	28753.1	28698.5	30923.3	21758.1	49543.4	31052	35763.7	29173	34502.6	27853.4	27917.3	25690.7	20069	25518.2	33609.7	26575.7	29259.6	23217.3	28032.4	29260.2	26321.7	30279.2
COG0005	Purine nucleoside phosphorylase	15318.9	13158	19065.9	25205.1	31012.5	46957.4	23118.6	42652.2	40206.2	33249.9	22688.1	37151.3	23425.2	26218.2	18658.1	29329.3	34309.3	46106.1	27060.4	24252	32357.1	31451.8	35018.6	26627.7	39920.3	24705.8	26962.9	28022	25720.4	16670.8	20807.3	27806.8	30491	22373.9	37694	27641.8	30767	26206.2	21121.6	22135.9	31444.4	24546.4	25256	22918.8	29483.4	29231.7	27231.2	31964.4
COG0006	Xaa-Pro aminopeptidase	42459	41251.4	63727.5	81863.4	54417.7	87174	49709.8	79065.2	77274.9	87135	38595.8	59923.9	46051.3	48488.9	31653.9	62768.1	71882	119197	42119.3	54918	72262.6	77049.5	81752.5	62782.3	76600.1	54759.1	53727.5	62505.9	87328.4	61089	45852.4	53641.5	67081.9	57944.9	81137.5	68347.1	90492.5	95344.5	38954.8	39773.7	69313.9	51778.8	48382.7	40354.6	57173.7	53761.8	50584.1	50932.5
COG0007	Uroporphyrinogen-III methylase (siroheme synthase)	6123.87	6174.74	6108.94	7626.16	13597.7	6883.73	5425.59	16418.4	14458.3	17857.3	8322.49	26038.4	7330.1	12564.3	8938.74	15857.9	22407.1	29628.7	9736.29	16617.2	5283.42	8109.02	10288.5	10411.9	10536.9	10159.7	13876.4	10948.6	20946.2	28574	14901.9	8043.24	13077.6	15633.7	12110.7	16164	16536.4	22989.7	9685.84	8887.97	9199.28	6716.69	12220.9	10520.1	12327	10018.4	8412.84	16852.7
COG0008	Glutamyl- or glutaminyl-tRNA synthetase	35754.8	31944.8	41059.4	53659.7	62486.1	83941.2	51382.1	81342.2	79731.7	80375.3	44799.3	75766.4	45856.9	53365.6	37619.8	64846.1	72771.6	105483	48017.8	66330.7	61600.3	64534.4	74235.7	55333.2	69618.3	50736.3	58581.8	57168.3	63468.4	49819.8	56337	54496.4	64794.6	57076.7	73530.2	60384	70238.3	69285.7	43148.1	44112.7	67491.8	49376.4	56358.2	45888.4	59957.4	56800.6	53932.6	63355.7
COG0009	tRNA A37 threonylcarbamoyladenosine synthetase subunit TsaC/SUA5/YrdC	26129.9	24471.9	37192.3	42956.5	46865.7	75660	42619	58127	65709.9	71546	29306.2	45673	30269.4	33452.7	23314.6	43645.6	50289.5	75175.4	30880	57378.4	56905.3	55797.2	52836.7	43969.1	58990.2	40511.2	42050.3	44171.4	55288.6	37849.1	47499.4	42566.1	48275	45333.3	64000.4	49052.1	63042.9	61684.4	25252	26584.5	52788.2	42658.6	36393.5	27821.6	47998.9	45576.8	41113.8	42862.9
COG0010	Arginase family enzyme	14945.6	13062.7	17438.8	22095.9	7487.22	19507.6	15806.6	23113.2	18152.4	20613.6	6648.56	23582.5	14895.6	8738.12	5250.65	14616.2	26522.5	42733.5	15203.6	9063.15	15375.1	10635.6	23604.1	16831.3	19785.6	10492.1	8800.37	13285	33505.2	36310.1	15861.4	11775	9687.45	11898.6	12967	8686.99	19151.2	22475.3	7574.61	7678.13	11734.2	8189.14	14502.6	8821.2	11357.3	12239.6	7365.33	14024.1
COG0011	Uncharacterized conserved protein YqgV, UPF0045/DUF77 family	2531.51	2051.67	614.17	2599.33	191.69	907.16	1244.78	1086.5	447.71	2919.74	524.12	1566.03	819.74	1232.25	516.61	3299	2485.73	7039.5	1021.08	739.33	876	1151.67	2806.67	4571.66	972.5	943.5	1187.33	2038.18	2116.17	3551.09	369.74	541.58	2130.5	1561.58	826.5	414.5	2107.67	1866.65	339.84	402.5	740.83	378	1700.68	512.42	1000.62	344.34	1509.17	1073.27
COG0012	Ribosome-binding ATPase YchF, GTP1/OBG family	18993.3	16985	22261.1	27357.4	32449	48050.7	26802.5	43984.4	43007.1	40859.3	23827.4	39291.4	25665	27460.7	19239.7	33019.5	37794.8	52979.4	27768.3	34638.8	35169.8	34491.3	39219.6	31039.1	41199.9	28824.4	32418.8	30004	33222.6	27591.7	31356.7	31013.6	33661.9	29483	39020.5	33713	41041.3	43790.4	22682.6	24595.4	35553.9	27378.7	30981.6	23595.1	30590.2	30503.9	28002.2	32658
COG0013	Alanyl-tRNA synthetase	18963.3	16942	22261.1	27270.9	32470	48113.7	26664.5	43869.4	43007.1	40727.3	23814.4	39131.4	25638	27479.7	19278.7	33039.5	37838.8	53020.4	27768.3	34679.8	35169.8	34557.3	39291.6	31501.1	41300.9	28897.4	32408.8	30531	33223.6	27584.7	31375.7	31061.6	33610.9	29467	39054.5	33750	41069.3	43783.4	22682.6	24598.4	35532.9	27364.7	30557.6	23587.1	30590.2	30503.9	28002.2	32658
COG0014	Gamma-glutamyl phosphate reductase	18890.3	16888	21685.1	27233.4	32062.3	47732.6	25437.3	42813.2	42787	40439.6	23248.6	38178.5	21572.1	23435.2	19053.1	32489.1	37040.9	51338	27633.2	34460.3	34887.8	34289.3	38985.5	30947.1	39115.9	28375.4	30174.7	30402.9	32669.9	26563.7	30219	29456.9	33286.6	29332.3	36703	32849.5	40485.1	42773	19355	22444	35114.8	27327.7	30075.8	22524.8	30347.2	30439.2	26202.8	30025.3
COG0015	Adenylosuccinate lyase	21490.8	19085.2	26214.6	29807.4	32545.7	48517.1	26978	44209.6	45225.6	45424.9	24038.7	39451.9	26742.7	28085.7	19727	33934.8	38224.3	53413.5	28335.7	35238.7	38046.3	36287.6	41535.5	37768.8	43070.9	29211	33180.4	32129.4	40069.7	38038.2	40899.1	31551.3	35091.2	29892	43014.3	34802.9	43538	44883.4	23451.6	25429.9	36556.9	28945.6	31609.5	23792.1	31711.9	30814.9	29526.2	33591
COG0016	Phenylalanyl-tRNA synthetase alpha subunit	18991.3	17002	22281.1	27347.4	32470	48113.7	26754.5	43993.4	43029.1	40859.3	23827.4	39291.4	25680	27479.7	19282.7	33056.5	37849.8	53020.4	27768.3	34679.8	35169.8	34557.3	39291.6	31501.1	41322.9	28957.4	32460.8	30631	33223.6	27608.7	31375.7	31061.6	33610.9	29467	39054.5	33750	41069.3	43790.4	22719.6	24616.4	35553.9	27373.7	31027.6	23595.1	30590.2	30503.9	28002.2	32711
COG0017	Aspartyl/asparaginyl-tRNA synthetase	21675.9	19362.6	20555.4	27655	33966.5	50064.8	25904	50992.4	48745.3	40674.9	23922.5	30220.1	25505.9	27255.3	17652.1	37432.6	27792.6	44036	23934.1	29837.4	32427.3	35302.4	39302.3	26987.9	44344.5	30583.2	31238.6	29854.9	32484.7	33332.7	21297.8	29114.7	31636.3	31649.3	35678.3	35795.5	40017.2	43915.1	20781.5	19560.2	33458.8	23957.2	25878.7	21497.7	23984.9	24049.6	22901.8	22386.7
COG0018	Arginyl-tRNA synthetase	19004.3	17045	22356.1	27332.4	32437	48025.7	26963.5	43805.4	43029.1	40859.3	23827.4	39225.4	25492	27299.7	19230.7	32868.5	37860.8	53006.4	27768.3	34658.8	35146.8	34535.3	39213.6	31179.1	40900.9	28821.4	32355.8	30715	32996.6	27227.7	31419.3	31049.6	33091.9	29459	39129.5	33750	40946.3	43754.4	22719.6	24604.4	35487.9	27398.7	30934.6	23526.1	30499.2	30503.9	27978.2	32576
COG0019	Diaminopimelate decarboxylase	37964.8	34054.9	41786.4	53911.7	63998.1	96716.1	57461.5	89020.7	84402.1	75348.9	48123.7	90527.8	49948.9	54186.1	35901.3	65235.5	87208.2	122864	55738.1	62646.2	71913.8	74709.8	79901.4	58519.8	88969.8	66065.4	65650	61321.1	58908.5	41558.5	51889.4	60416.6	65097.5	53655.2	79228.6	62444.7	77840.2	73830.1	46314.4	49483.2	74521.6	56899.9	62908.2	51484.9	69204.9	68386.6	57806.8	74769.6
COG0020	Undecaprenyl pyrophosphate synthase	19681.7	17513.2	22467.2	28589.2	32586.7	48515.7	26927.5	44427.9	43114.4	41131.8	23873.6	39780.9	26743.9	27632.9	19421.1	33396.5	38255.8	53489.4	27782.6	34772.3	35317.3	34772.3	39717.8	31981.6	41599.9	29219.4	32648.4	31260.5	34486.6	30049.4	31591.7	31299.3	34515.6	29827.8	39345.5	34004	41584.1	44698.7	22837.5	24709.9	35766.2	27443.7	31177.9	23850.3	30870.4	30676	28086.3	32758.8
COG0021	Transketolase	9683.03	10063.8	18738	22477.8	18330.3	32828.6	19061	28689.1	27823.7	41682.9	16134.6	42374.1	16241.5	21201.3	12809.9	28895.2	42465.1	66173.4	15045.5	33992.5	25662.3	27588	19229.3	23324	24473.6	17282.2	21479.3	20523	33999.5	23644.3	21582.4	22245.2	24653.9	21537.2	30194.2	17760.8	26724.6	21990.7	12220.5	14849.9	24129.9	20496.5	15369.2	13212.3	35721	30024.4	26621.2	36183.7
COG0022	Pyruvate/2-oxoglutarate/acetoin dehydrogenase complex, dehydrogenase (E1) component	4252.58	4623.83	11777	13109.1	4123.14	4008.05	5949.23	6825.84	5362.62	10585.3	1566.51	3114.46	944.21	2465.07	1210.26	3417.36	8997.79	18643.1	559.28	1681.83	6907.56	9053.73	6058.36	8508.16	5134.28	2717.94	6110.16	7446.68	14871.9	3831.57	1797.54	1942.79	4553.54	4843.1	7496.31	8708.18	7335.49	6287.41	2268.38	2749.5	7180.43	4648.6	3752.43	1709.94	5548.66	6555.83	4749.85	2859.73
COG0023	Translation initiation factor 1 (eIF-1/SUI1)	7108.63	7400.85	14911.2	15510.1	14360.9	27427.1	15725.2	13933.8	22591.3	29957.2	5385.08	6247.03	4425.16	5486.25	3955.34	10473.4	12295.7	21582.2	3094.43	13234.6	18978.5	19792.3	13044.4	11968	14326	10859.3	8858.24	12194	21293.7	9574.92	6139.05	11052.6	14056.5	15701.3	21172.3	14182.1	19865	16601	2522.41	1908.09	16886.3	14609.9	5277.97	4161.52	16790.7	14808.9	12995.7	10051.9
COG0024	Methionine aminopeptidase	28516.8	26898.6	37675.6	43069.1	58644.6	79209.3	38111.4	67611.3	74399.8	75744.7	41175.9	59140.9	41113.7	46737.8	32674	57559.6	56674.7	84089.9	40140.4	51261.7	57876.6	61120.7	58041.7	49781.4	63696.4	48421.1	54418	49451.9	58762.9	42550.6	53128.1	51640.2	55779.3	46256.8	66136.4	57889.3	65829.7	65086.1	36252.6	37311.2	59085.3	46315.9	45327	34672.7	50365.2	48798.8	46201.4	49448.4
COG0025	NhaP-type Na+/H+ or K+/H+ antiporter	4167.26	3397.04	4285.4	4296.76	9615.08	21189.8	3077.28	2857.71	17016.5	24414.5	3260.45	4293	5369.32	2580.81	2171.77	4718.85	2887.27	1330.66	2508.86	20914.5	1086.89	1986.65	2783.87	2970.88	1960.03	4431.34	7301.84	4631.81	14045.8	19405.9	12809.5	9140.58	7539.84	9623.82	1586.35	5942.95	11880.6	17790.2	1793.5	875.3	11361.2	6182.52	3022.96	1046.17	11196.4	7806.21	6808.74	5444.06
COG0026	Phosphoribosylaminoimidazole carboxylase (NCAIR synthetase)	268.13	123.97	1781.8	2018.18	340.32	1038.16	6611.06	2621.19	2575.48	5722.48	889.34	1667.85	1708.24	1218.09	753.09	1829.94	965.7	1430.68	1536.43	1663.76	2923.16	2096.66	2611.88	6426.91	1987.46	448.07	2751.13	2782.5	6769.95	8815.57	10402.1	3325.32	4358.17	6506.67	5963.76	3384.19	2673.06	4258.7	944	1699	1552	1788.66	2463.39	1610.67	924.99	412.84	1744.47	1148.83
COG0027	Formate-dependent phosphoribosylglycinamide formyltransferase (GAR transformylase)	7061.43	7342.35	14431.8	15367.1	14312.3	27374.1	15611.6	13148	22714.1	30045.6	11135.2	9223.3	11339.8	12399.8	8963.55	16303.4	12282.2	20820.1	7282.23	24590.7	18892.7	20038.1	13028.7	12182.8	14370.6	10923.4	11643.6	13052	21322.6	9283.19	18496.8	14248	17660	15974.5	19355.1	14004.1	19495.3	16324.5	7024.95	7994.56	16767.8	14622.5	6860.88	5656.66	16856.4	14806.7	14366.9	11676
COG0028	Acetolactate synthase large subunit or other thiamine pyrophosphate-requiring enzyme	27585.7	24568.9	30834.5	41340	47806.7	57968.7	34259.2	60043.4	65014.3	75615.4	31875.2	52941.8	33957.1	40814.3	24718.9	51958.5	50056.3	69270.9	37345.9	49601.5	44019.1	47819.3	52434.4	47124.1	54865.3	38913.5	52049.3	44371.7	72439.2	75777	36532.6	39973.4	63724.4	64550.2	54104.1	45577.2	54482.7	55131.8	30922	31978.8	45307.5	35722.4	47121.9	35085.2	37479.9	35928.4	35453.6	40932.8
COG0029	Aspartate oxidase	22988.3	20125	24431.7	26063.4	28885.5	44878	24010.6	32192.5	40604.5	33621.2	21030	33799.6	22541.3	22061.5	13532.8	23294.8	33535.4	43961	26305.7	32591.8	32118.7	29382.8	35495.4	26903.8	34838.9	26520.3	25376	25197.5	33178.5	33531.4	28582.2	28141.1	29109.6	25089.8	34744.7	35582.9	46096.7	55525.6	19064.8	19497.5	31522.5	25596.9	25790.5	18382.7	27223.6	28170.6	23802.9	28402.1
COG0030	16S rRNA A1518 and A1519 N6-dimethyltransferase RsmA/KsgA/DIM1 (may also have DNA glycosylase/AP lyase activity)	20221	17979.8	28708.7	37384.4	42155.5	70318.8	31458.2	48319.1	57415.4	57153.6	26692.1	42926.5	28108.1	30442.4	21303.8	37311.7	44686.7	69724.8	29754.3	45282.9	37736	36510.7	40879.2	34058	45210.6	30007.4	34779.1	35556.7	43121.2	28754.7	34575.4	37575	39002.7	31956.4	43065.1	35188.6	47987.9	48415.3	23351.6	25018.8	44509.5	33227.1	32396.3	24791.4	41104.2	38208.6	34564.6	37531.4
COG0031	Cysteine synthase	27925	23772.2	29251.7	38828	39187	64038.2	35530.2	59664.6	59720.4	57483.9	27789.6	43221	34553.1	30269.8	19474	37106.5	43835.8	58177.6	40493.8	48235	46425.9	42881.4	56787.4	36930	58234.7	36956.9	40383.5	42945.2	57069.5	47396	47612.4	38620.6	42359.6	40944.4	45971.2	37886.9	45876.8	49975.3	28420	30320.8	45955	35250.5	44790.8	30824.7	31991	36083	28844.9	32556.7
COG0033	Phosphoglucomutase	256.33	80.17	620	1600.18	68.15	407.91	1100.13	322.62	2365.13	6734.84	426.34	663.34	1146.87	2317.36	539.04	1933.07	336.7	457.43	1350.77	10231.2	294.76	627.49	1434.29	2565.32	267.53	203.07	2212.07	1796.18	6520.63	7694.05	411.72	793.42	4136.22	6919.17	287.96	42.19	320.88	101.5	109	31	79	370.66	1173.51	225.67	201.99	23.84	1470.67	718.83
COG0034	Glutamine phosphoribosylpyrophosphate amidotransferase	28522.4	25861.2	36644.9	43141.8	53036.8	75707.5	37010.2	58839.4	63704.9	66495.9	35518.7	51635.9	35521.1	39599.7	28560.1	49211.2	50188.9	74427.9	35895.4	50130.9	52989.3	52109.4	49458.9	41410.1	54564.9	39234.5	42183.8	45688.3	48452.8	33449.8	40557.9	47271.3	50958.1	40956.1	58967	48134.4	60047.8	60301.4	31811.7	34958.2	52565.2	42007.6	42037.3	29887.4	47901.7	46413.4	42996.8	43746.9
COG0035	Uracil phosphoribosyltransferase	18443.9	16549.7	22252.4	27261.4	32453	48111.3	26664.5	43823.4	43026.1	40837.3	23726.4	39129.4	25599	27469.7	19278.7	32998.5	37795.1	52989.4	27734.3	34679.8	35138.8	34484.3	39110.6	31262.1	41300.9	28924.4	32408.8	30574	33022.6	27627.7	31299.7	31004.6	33381.9	29411	39008.5	33750	40507.3	43258.4	22719.6	24604.4	35436.9	27096.7	30124.2	23310.4	30496.9	30473.9	27898.2	32628.7
COG0036	Pentose-5-phosphate-3-epimerase	22597.3	19166.3	23573.2	32461.9	34016.9	50520.8	27808.5	47633.7	46246.7	47966.3	25244.1	66174.1	26601.2	28790.8	20074	36355.2	63740.9	88771.5	31666.9	40712.7	36949.8	37380.6	40640.3	33050	42320.4	29574.2	33373.7	32288	43186.3	41133.9	31988.4	31557.8	36316.7	30036	40356.6	34136.8	43160.3	46082.6	23087.6	25949.7	36473.1	28928.4	33490.1	24928.1	45053.3	43709.3	34182.2	51934.2
COG0037	tRNA(Ile)-lysidine synthase TilS/MesJ	42618	38850	43176	48030.1	69105.8	106739	44624.1	89385.2	92132.1	82133.1	44334	78876.3	53335	50724.5	32253.6	61675.3	76675.5	98213.6	58021.5	68625.3	74743.8	71672.3	84156.7	66645.2	93146.1	67395.6	67965.3	62038.2	60888.9	64202.2	61761.2	64749.9	66216.9	58882.1	78672.4	72307.9	93320.1	104959	44249	48516.6	79226.7	61788	63209	47408.4	62157.9	65862.7	53315.8	64022.2
COG0038	H+/Cl- antiporter ClcA	27548.6	24166	36110.6	43930	46642.7	74015.2	35514.5	52188.1	69024.9	80510.7	28082.9	32553.6	30615.5	32163.4	22977.6	41672.9	36856	57080.8	28656.7	35168.6	49707.1	54370.6	52904	44887.2	55937.8	40050.3	44561.7	44135	65136.3	48195.3	27370.5	39439.7	49225.6	44731.8	55867.3	46862.4	60674.1	62012.4	24922.2	23965.6	50723.4	38636.6	37697	25465.3	40117.1	39567.4	35841.3	30338.8
COG0039	Malate/lactate dehydrogenase	27938.6	25574.4	38379.8	44487.4	34956	56084.8	42480.7	58258.3	50569.9	54372.2	28456.7	83028.8	29873.8	36414.9	25211.4	45556.2	88616.7	131369	36143.1	47077.8	51725.7	54932.2	53980.6	48166.9	56748.6	40663.2	38999.6	43579.5	55889.5	35004.6	34779.3	35807.6	42511.7	37366	54959.7	42015.8	65117	65114.1	27616.2	28395.3	42881.2	33973.3	39908.7	30242.1	56200.6	52064.3	41127.4	64819.2
COG0040	ATP phosphoribosyltransferase	16225.3	13476	19661.1	25867.4	31968.4	47334.5	25687.9	42720.1	42463.9	37325.6	23008.2	37570.2	21603.1	23828.2	16449.4	29132.5	34568.4	46580	27540.9	34287.5	34086.8	33289.6	35669.5	27345.1	40510.2	27105.1	30923.6	29371.5	31344.9	21846.8	29295.2	29407.2	32561.7	28240.1	38119.7	27476.5	31193	26090.4	19461.6	22450.7	34990.9	27007.7	30693.5	23403.5	29379.6	30349.9	26161.8	29959.4
COG0041	Phosphoribosylcarboxyaminoimidazole (NCAIR) mutase	19021.3	17045	22281.1	27408.4	32470	48113.7	26802.5	44010.4	43029.1	40859.3	23827.4	39275.4	25680	27479.7	19282.7	33056.5	37849.8	53020.4	27768.3	34679.8	35169.8	34557.3	39480.6	31562.1	41336.9	28957.4	32444.8	30756	33288.6	27653.7	31400.7	31061.6	33661.9	29483	39153.5	33750	41088.3	43790.4	22719.6	24616.4	35553.9	27387.7	31027.6	23595.1	30590.2	30503.9	28002.2	32711
COG0042	tRNA-dihydrouridine synthase	31401.2	28406.5	40357.8	48692.4	61168.3	91743.6	42106.2	77229	83695.9	81829.7	39267.5	60858.8	42124.5	42935.2	29980.8	56220.9	59163.4	86365.6	43616.3	62615.9	68227.8	66115.2	65148.1	63979.7	80012.9	56036.3	58709.4	55235.3	68316.7	57667.1	66595.5	57841.6	62442	59804.6	75732.8	60871.2	72093.7	68872.6	35230.9	36692.8	65887.5	53580.5	48924.8	34615	52341.3	53178.3	47120.1	48966.7
COG0043	3-polyprenyl-4-hydroxybenzoate decarboxylase	943.75	327.35	2245.34	3414.34	414.8	1704.62	6569.12	3917.69	6914.49	14658.4	1479.81	14588.3	2534.11	1630.72	1719.79	5103.86	14276.1	19021.3	2950.58	4248.77	874.38	871.63	1371.67	999.38	849.48	608.71	1110.97	1534.06	17936.1	22012.5	868.46	1576.43	7806.64	12410.7	3246.71	275.24	1416.13	820	807.68	1163	914.16	1498.82	2350.35	1992.84	7412.31	6626.51	3849.01	10322.8
COG0044	Dihydroorotase or related cyclic amidohydrolase	36210.5	30977.5	35134.3	45008.9	39147.3	57363.4	31921.9	67901.2	45760.9	42381	29634.1	76128.2	32721.6	36640.2	22951.4	45297.2	69722	98926.3	39795.5	43234.6	40353.7	42141.9	60187.7	46401	49242.3	36592	42688.1	39281.9	37433.8	50745.3	35918.5	40068.6	42855.8	31708.8	44932.8	40735.7	56474.5	64845.1	30439.1	35183.2	49007.9	34260.8	42702.3	32826.5	49693.3	46319.8	40034	57275.8
COG0045	Succinyl-CoA synthetase, beta subunit	2658.14	2593.85	2579.12	3730.81	541.6	1458.86	3460.48	2717.42	2687.58	5410.99	1339.49	14274.8	2558.92	1967.36	1384.07	2916.32	14481.6	19199.9	2402.5	3986.71	4775.21	6644.64	2455.18	4052.5	4829.58	910.82	3475.9	3373.68	8287.08	8301.05	10516.8	1565.07	4685.69	6814.02	4582.88	1630.39	4300.13	3672.71	549	781.5	1775.05	1966.64	3011.61	1250.49	8427.2	6895.96	3897.39	10541.1
COG0046	Phosphoribosylformylglycinamidine (FGAM) synthase, synthetase domain	19003.3	17045	22005.1	27324.4	32470	48113.7	26802.5	44010.4	43029.1	40859.3	23827.4	39275.4	25680	27479.7	19282.7	33056.5	37849.8	53013.4	27768.3	34679.8	35076.8	34557.3	39356.6	31509.1	41336.9	28957.4	32444.8	30744	33280.6	27631.7	31400.7	31046.6	33527.9	29389	39052.5	33750	41088.3	43790.4	22698.6	24558.4	35469.9	27311.7	30996.6	23595.1	30590.2	30464.9	28002.2	32674
COG0047	Phosphoribosylformylglycinamidine (FGAM) synthase, glutamine amidotransferase domain	2522.08	2797.88	357.62	254.2	259.89	582.67	488.69	298.55	396.94	137.7	94.94	164.12	309.35	661.4	340.89	1018	1458.58	1438.4	501.2	345.6	1654.15	805	466.8	462.4	2181.65	1073	677.98	1622.8	888.36	723.45	272	765.05	592.37	1050.2	3036.39	2165	682.6	2508.01	80	38	111.9	49	1328.22	289.85	291.55	277	249	123.9
COG0048	Ribosomal protein S12	18919.8	16999.5	22222.1	27386.4	32470	48113.7	26802.5	44010.4	43029.1	40859.3	23827.4	39291.4	25680	27479.7	19282.7	33056.5	37849.8	53020.4	27768.3	34679.8	35169.8	34557.3	39356.6	31528.1	41336.9	28957.4	32460.8	30756	33288.6	27639.7	31400.7	31061.6	33661.9	29483	39153.5	33750	41088.3	43790.4	22686.1	24601.4	35544.4	27291.7	30948.6	23539.1	30587.8	30503.9	28001.2	32711
COG0049	Ribosomal protein S7	19021.3	17045	22281.1	27408.4	32470	48113.7	26802.5	43920.4	43009.1	40727.3	23814.4	39131.4	25638	27479.7	19282.7	33039.5	37838.8	53020.4	27768.3	34679.8	35169.8	34557.3	39356.6	31528.1	41314.9	28924.4	32408.8	30699	33288.6	27653.7	31400.7	31061.6	33661.9	29483	39153.5	33750	41088.3	43790.4	22719.6	24616.4	35553.9	27387.7	30989.6	23595.1	30590.2	30503.9	28002.2	32711
COG0050	Translation elongation factor EF-Tu, a GTPase	19170.5	17095.5	22729.6	28817.8	32651	48559.4	28527.8	45692	43909.8	41610.5	24716.8	40654	26470.2	28683.8	22225.8	34731.9	38136.4	53319.5	29274.4	36063.3	37951	36171.6	41860.3	37951.3	43112.2	29559.5	33755.8	32350.9	36287.9	31172.6	38710.4	34112.2	37411.2	37345.6	42919.9	34812.2	43233	45158.8	23011.6	25573.5	36308.9	28262.6	31637.4	23839.8	31524.2	30839.7	29438.8	33698.9
COG0051	Ribosomal protein S10	18919.8	16999.5	22222.1	27386.4	32470	48124	26802.5	44010.4	43048.1	41003.3	23827.4	39291.4	25680	27479.7	19282.7	33056.5	37849.8	53020.4	27768.3	34679.8	35169.8	34557.3	39356.6	31528.1	41336.9	28957.4	32460.8	30756	33288.6	27908.7	31400.7	31061.6	33661.9	29483	39164.5	33750	41088.3	43790.4	22686.1	24601.4	35544.4	27291.7	30948.6	23525.1	30587.8	30503.9	28001.2	32711
COG0052	Ribosomal protein S2	19021.3	17045	22281.1	27367.4	32470	48113.7	26802.5	43986.4	43029.1	40859.3	23827.4	39291.4	25483	27479.7	19282.7	33016.5	37807.8	52989.4	27768.3	34679.8	35146.8	34535.3	39283.6	31482.1	41336.9	28957.4	32460.8	30756	33181.6	27417.7	31400.7	31049.6	33508.9	29483	39129.5	33750	41004.3	43754.4	22719.6	24604.4	35498.9	27387.7	31027.6	23572.1	30590.2	30503.9	28002.2	32711
COG0053	Divalent metal cation (Fe/Co/Zn/Cd) transporter	22238.7	18228.4	22175.8	29697.2	32995.6	48687.7	26229.8	44403.2	45104.1	45461.9	23421.2	39980.3	26076.6	27512	19871.7	33758.9	38701.1	54103.8	27009.9	34282.3	32702.2	34044.6	38203.4	26763.4	40166.2	29408	31238.5	31399	40564	37390.6	25407.9	29229.2	34620.3	30305	35978.3	33117.4	39940.6	44092.2	23309	23691.9	35147.7	26382.1	32008.6	24151.2	30302	30746.5	25605	30029.8
COG0054	6,7-dimethyl-8-ribityllumazine synthase (Riboflavin synthase beta chain)	11826.2	12223.4	20823.7	21163.5	29559.3	44444.1	21661.7	35897.4	39627.2	39435.3	22141	37023.3	22398	25683.5	18539.7	31848.6	36936.7	51866.1	22230	33643.7	32296.1	31540.4	25871.5	29218.6	39806.9	27953.2	29115.6	26251.6	32318.1	24004	29831.8	28031.3	29902.5	26341.3	37057.4	31534.1	39891.9	40570.7	17678.4	19388.6	28939.9	26064.5	21643.2	17756.4	29841.3	28835.5	25926.4	30579.1
COG0055	FoF1-type ATP synthase, beta subunit	23311.3	20258.2	22817.2	32539.2	33881	50208.7	19972	48761.9	52310.1	42149.8	26250.4	42948.9	28716	29529.7	20469.7	33737.5	40464.8	53945.4	34632.8	35117.8	34680.8	33514.8	53758.6	33446.6	43634.9	31482.9	35329.3	31478.5	33628.6	28477.2	32621.2	32047.1	37486.9	33162.5	38704.5	36684	42868.8	46018.9	25375.8	26870.4	40003.7	30955.7	32554.7	30205.8	30872.8	31027	29135	34834
COG0056	FoF1-type ATP synthase, alpha subunit	23076.3	20160.2	22695.2	32387.7	33352	49633.7	19713.5	48418.9	46274.1	42017.8	25409.4	42160.9	28262	29035.7	20228.7	33377.5	40171.8	53655.4	34173.8	34951.8	34463.3	33190.8	53666.6	33500.6	41666.9	29129.4	34186.3	31596.5	33477.1	28119.2	32444.2	31670.6	37305.9	30980.5	37964.5	33804	42275.3	45596.4	25412.8	26891.4	40003.7	30923.7	32162.7	30078.8	30621.8	30750	28256	34198
COG0057	Glyceraldehyde-3-phosphate dehydrogenase/erythrose-4-phosphate dehydrogenase	19863.9	17325.1	23427.1	31009.7	32548.9	48851.4	27120.5	44911.6	48150.9	51641.2	24210.5	40297.3	27452.4	28781.6	20421.8	36137.3	38510.8	54111.2	28736	35625.1	35877.5	35068.2	39901	34203.8	41845.3	29253.1	33238.9	33427.8	46952.1	44110	41366.4	32065.9	38030.7	35690.6	40212.8	34003.4	42112.2	44396.4	23533.6	25660.4	36508.9	28220.9	33078.9	24066.6	31210.4	30904.2	30598.9	34121.7
COG0058	Glucan phosphorylase	29374.5	26093.3	25330.7	36552.3	47753.8	69364.2	34389.4	69221.5	66768.2	52847.9	33605.4	64232.9	36938	37769.6	23094.8	44060.3	60055.6	78509.7	44161.6	41204.5	44292.5	45739.3	61842.5	34294.9	63094.9	44979.3	49135.2	42909.5	49937.1	50395.9	30320.2	40920.1	47406.1	45013.7	51479.4	46320.7	54458.8	55562.1	33641.1	35929.1	51445.4	39562.7	46678.3	37017.1	41521.9	44965	34326.7	48005.2
COG0059	Ketol-acid reductoisomerase	16727.3	14801.5	18589.1	26197.4	32199.1	47735.9	26296.1	42281	42868.3	40657.4	23067	38012.9	25010.5	27647.6	16768.7	31868.1	37727.6	52861.2	27744.1	34246.3	35090.8	34486.3	38939.8	30757.1	41261.5	28383.6	32430.7	30628.9	33278.9	22390.5	30077.9	28199.8	34075.7	29522.9	38812.7	32183.5	40985.7	41947.9	18753.6	21180.7	34985.9	26799.7	30770.3	23458.7	30035.1	30443.5	26186.8	30465.9
COG0060	Isoleucyl-tRNA synthetase	21118.3	18994.1	23860.1	27687.4	32393	48009.7	26576.5	43633.4	43029.1	40824.3	23825.4	39260.4	25616	27364.7	19182.7	32830.5	37813.8	52983.4	27768.3	34713.8	34741.8	33620.3	39558.6	31994.1	41304.9	29015.4	32359.8	30537	33246.6	31366.7	31372.7	31044.6	33295.9	29202	38785.5	33479	40434.3	43095.4	22463.6	24514.4	35079.9	27150.7	30971.6	23573.1	30633.2	30375.9	27989.2	32701
COG0061	NAD kinase	18963.3	16942	22261.1	27296.4	32473.5	48133	26754.5	43993.4	43048.1	41003.3	23827.9	39295.9	25947.5	27479.7	19283.2	33056.5	37850.3	53020.4	27768.3	34719.8	35169.8	34557.3	39291.6	31507.1	41322.9	28957.4	32460.8	30631	33227.6	27825.7	31375.7	31061.6	33610.9	29467	39069	33750	41069.3	43790.4	22682.6	24598.4	35553.9	27373.7	30995.6	23595.1	30590.2	30503.9	28002.2	32673
COG0062	NAD(P)H-hydrate repair enzyme Nnr, NAD(P)H-hydrate epimerase domain	5977.75	5370.55	889.95	5202.7	1952.01	3341.88	915.44	6492.43	3293.94	379.75	1142.44	728.12	4534.47	3284.9	584.89	578.5	1305.41	1302.9	4917.95	644.6	3347.15	2226	12775.3	289.4	1952.65	821	1360.9	2338.8	711.36	1156.63	901	1165.8	1190.7	2246.7	2409.39	1047	1069.1	1330.3	1655	997	3382.9	1086	4317.89	4865.18	361.22	907	528.6	508.07
COG0063	NAD(P)H-hydrate repair enzyme Nnr, NAD(P)H-hydrate dehydratase domain	16425.3	14975	19624.1	25847.4	32163.5	47654.2	21321	42376.9	42788.1	40519.3	23546.9	38891.9	24874	26905.7	19124.2	32558.5	35872.3	51771.4	27549	34413.3	34602.8	34092.8	37987.5	30800.1	41148.9	28321.4	32308.3	30311.5	31700.6	23356.2	31217.2	30933.6	33172.9	29340	36814.5	29045	31586.8	28385.4	22347.6	24074.4	35001.9	26853.7	29612.6	22152.6	29951.2	30360.9	27617.2	31896.5
COG0064	Asp-tRNAAsn/Glu-tRNAGln amidotransferase B subunit	6463.94	5866.8	6247.64	5974.83	15605.8	8036.25	8339.58	17655.1	10423.2	9640.31	9224.68	27499.4	6053.37	13396.6	8965.88	14555.7	22354.7	29403.9	11398.3	7959.76	9650.76	11626.5	11469	17614.3	12303.8	10774.3	16842.9	15232	10327.9	15980	15530.2	11058.2	13381.1	11046	16190.7	18596	19389.8	26531.5	11712.7	12231.2	11139.8	7207	18536	10969.2	13035.3	11422.5	11763.2	19056.2
COG0065	Homoaconitase/3-isopropylmalate dehydratase large subunit	16924.3	14946	19816.1	26748.4	32648.3	48502.9	26345.3	45053.8	43062.5	41062.9	23769.7	39783.7	22700	25040.2	17063.4	32703.5	37905.6	52817	28526.6	35277	37888.8	35757.3	40677.3	36229.1	41422.5	28455.1	32279	32078.9	34046	24202.8	30603.4	32145	35026.9	29053.6	42831.2	33360.5	43235.1	42974.9	20044.3	23888	36302.2	28252.2	31573.8	23735.3	30821.1	30826.5	27417.1	31300.6
COG0066	3-isopropylmalate dehydratase small subunit	17193.3	15130	19687.1	26817.4	32547.6	48458.6	25965.3	44698.1	43067.2	41062.6	23804.7	40072.7	22860.3	25013.6	17085.1	32531.1	38037.9	53444.7	28552.6	35314	37847.8	36017.3	40753.6	36966.1	43537.5	29110.1	32415	32182.9	34201	24387.8	30455.7	32118.4	34833.2	29060.6	43028.2	33463.5	43185.1	42978.9	19800.6	23494.7	36009.9	28227.2	31745.5	23763	31052.1	31064.9	28294.8	31979.9
COG0067	Glutamate synthase domain 1	4253.5	3268	939	5331.5	2904	3126	3225	6164	3102	212	943	505	2286.5	568.5	282.5	320	443.5	357	4563.5	497	2520	2012	12797	607.5	628	354	1102	2300	356	550	869	1525	940	1435	370	147.5	673.5	720.5	2501.67	3557	3684.5	1227	3550.17	4951	305	882.5	414.33	480
COG0068	Hydrogenase maturation factor HypF (carbamoyltransferase)	1727.67	1554.05	4118.09	2706.13	628.2	2344.43	3785.48	4064.86	3203.75	7459.81	2312.69	15648.5	3188.08	3699.31	4290.24	5360.24	14735.8	18611.7	4415.97	5011.37	3489.14	2438.45	4413.12	10217.4	2077.24	1077.03	2496.03	3354.17	7895.91	8246.97	2566.05	3886.06	5364.61	9137.01	5307.29	1895.31	5323.13	3019.51	1668.22	2368.67	1530.46	2190.28	3023.01	1040.13	8521.7	7022.3	6885.34	11979.5
COG0069	Glutamate synthase domain 2	15727	13410.8	18821.7	24997.4	31969.3	47079.7	19846.8	40858.5	42313	37114.8	22756.7	37583.7	23893.3	26039.2	16381.4	29192.9	33651.2	44898.6	26960.9	33638.2	34182.4	33441.3	35447.8	27632	38658.1	26998.4	29077.5	29943.4	31056.2	22190.6	38778.4	29423.3	32069.6	28200.1	35799	27697.5	30594.9	26513.1	18974.5	21795.4	34604.1	26716.7	29592.9	21837.2	29350.1	30304.2	26022.4	29304.2
COG0070	Glutamate synthase domain 3	118.5	144	234	285.5	1254	208	321	148	19	0	3	62	84.5	66.5	17.5	84	64.5	99	29.5	25	49	80	78	33.5	26	0	8	256	116	533	81	263	55	24	109	9.5	52.5	5	878	2436	332.5	280	409.5	60	48	19.5	27	166
COG0071	Molecular chaperone IbpA, HSP20 family	22789.1	22268.8	28348.5	41106.9	37117.2	66755.8	34183.4	58585.9	58787.8	57615.8	29170.2	61934	36154.6	39481.7	24754.5	46461.5	64857.7	97528.1	39683.4	32667.4	45575.1	46378.9	55213	46002.3	66945.9	45782.1	39849.5	41138.7	58833.7	47198.4	34002	39579	44552	42075.2	55537.3	36014.9	51005.1	43636.6	25903.9	26928.1	43228.1	39700.3	37627.4	30170.4	39963	42637.5	33483.3	45961
COG0072	Phenylalanyl-tRNA synthetase beta subunit	18991.3	17002	22281.1	27347.4	32449	48050.7	26754.5	43967.4	43007.1	40859.3	23827.4	39291.4	25665	27460.7	19239.7	33019.5	37794.8	52979.4	27768.3	34638.8	35169.8	34491.3	39154.6	31012.1	41185.9	28824.4	32418.8	29884	33157.6	27584.7	31331.7	31013.6	33610.9	29467	38921.5	33713	41022.3	43790.4	22719.6	24613.4	35553.9	27373.7	31027.6	23595.1	30590.2	30503.9	28002.2	32711
COG0073	tRNA-binding EMAP/Myf domain	5108.38	6033.85	2865.25	2655.88	1183.68	1868.96	871.54	1602.17	6872.62	3571.05	1638.94	1759.3	1806.68	1803.63	932.61	4932.38	3641.24	7899.32	1129.95	825.21	2448.88	1845.01	3316.55	3879.08	4587.25	4084	3498.71	3192	1437.06	7957.25	4077.01	1858.86	4262.98	9552.54	3723.81	5157.83	2830.78	4066	2464	574.5	2805.9	629.83	2306.06	348.68	1148.55	463.17	633.67	866.4
COG0074	Succinyl-CoA synthetase, alpha subunit	3122.63	2842.35	2772.62	7058.6	613.22	1746.33	3707.11	3211.85	2837.41	5474.85	1388.92	14346.5	2808.74	2247.65	1633.28	4847.76	14709.2	19573.3	2832.78	13557.2	5232.54	7006.84	2941.51	4703.92	5106.04	1234.82	3636.23	3937.64	8794.2	12000.3	10720	2385.7	8628.91	12809.9	5139.88	1714.72	4673.13	3911.71	715	843	1937.05	2192.63	3852.12	1560.49	8687.69	6963.47	4218.8	10634.6
COG0075	Archaeal aspartate aminotransferase or a related aminotransferase, includes purine catabolism protein PucG	13955.4	15185.2	19994.5	17297.5	15842	30086.2	10283.5	21843.4	22801.7	33775	7636.93	26990.6	6227.84	10527.5	7250.15	23519.2	29358.8	52253.4	6247.91	17301.5	13360.1	17017.4	17380.1	22565.3	23544.9	15196.9	10292.7	11117.9	26576.2	25599.3	6964.57	14748.8	14131.8	10719	18782.2	12692.3	28057.4	32234.4	5531.88	6186.79	14367.4	10503.8	8068.52	5240.71	23470.3	17234.6	15515.5	19982.9
COG0076	Glutamate or tyrosine decarboxylase or a related PLP-dependent protein	7902.59	7745.58	14180	15609	4267.24	6117.4	13917.5	10617	9958.19	15661.8	2442.4	4065.37	3635.62	3587.22	2098.83	6755.73	10261.8	20607.5	1077.04	2715.28	10279.6	12664.8	9064.92	8979.04	12009.4	9038.97	6721.87	10666.3	19154	10720.7	11605	4891.21	11452.4	19381.5	18164.5	11713.9	17179.6	15437.7	2274.41	1775.39	8127.25	7680.95	5300.37	3760.27	6615.37	7291.25	5526.74	3562.21
COG0077	Prephenate dehydratase	18995.3	17007	20934.1	26903.4	32191.3	47814.9	26296.6	43540.6	42869.8	40634.6	23701.1	38538.4	23048.6	24874.9	19143.7	32619.5	36577.2	52371.4	27587.6	34488.3	34626.8	34137.3	38726.6	30985.1	39353.9	27787.4	32145	30565.5	31299.5	27032.7	31103.7	30238.8	33343.9	29335.3	38618.5	27598.5	32345.1	26925.2	22145.6	23943.4	34974.9	26784.7	30838.1	23536	30402.6	30473.9	27237.2	32370.2
COG0078	Ornithine carbamoyltransferase	15950.1	13072.6	20514.8	25788.5	36086.3	57218.5	27922.6	51546.4	46520.1	41692.8	25506.2	41674.8	27306.2	27612	18106.8	34717.3	38779.6	53865.7	29907.8	36581.2	39790.1	39664.2	29344	33940.1	51708.3	34777.8	37249.2	33407.3	35038.2	28893.9	35648	33860.9	36281.8	29787.3	41205.6	29466.4	33843.4	28240.8	19580.5	24993.5	37541.9	30876.6	34389.4	20645.8	30868.3	34918.6	27880.1	31453.7
COG0079	Histidinol-phosphate/aromatic aminotransferase or cobyric acid decarboxylase	39471.6	33620.1	42745.2	54307.6	72552.8	100223	44555.5	88268.7	96288.2	85801.1	46778.7	83046.1	50018.1	56086.4	33542.6	61454.9	77414.5	107397	55354.4	68418.2	74712.2	76960	90242	71103.6	91030.6	70014.9	69792.6	66811.1	68632.8	52969.7	55258.1	62664.1	68360.2	57220.7	92513.5	73970.5	91568.4	83744.1	49031	45330.3	79576.5	64545.1	62247.5	47826.6	61741.7	61759.6	56835.4	67235.5
COG0080	Ribosomal protein L11	19021.3	17045	22281.1	27408.4	32470	48113.7	26802.5	44010.4	43029.1	40859.3	23827.4	39291.4	25680	27479.7	19282.7	33056.5	37849.8	53020.4	27768.3	34679.8	35169.8	34557.3	39356.6	31528.1	41336.9	28957.4	32460.8	30756	33288.6	27639.7	31400.7	31061.6	33661.9	29483	39153.5	33750	41088.3	43790.4	22719.6	24616.4	35553.9	27387.7	31027.6	23595.1	30590.2	30503.9	28002.2	32711
COG0081	Ribosomal protein L1	19021.3	17045	22281.1	27408.4	32470	48113.7	26802.5	44010.4	43029.1	40859.3	23827.4	39291.4	25680	27479.7	19282.7	33056.5	37849.8	53020.4	27768.3	34679.8	35169.8	34557.3	39356.6	31528.1	41336.9	28957.4	32460.8	30756	33288.6	27652.7	31400.7	31061.6	33661.9	29483	39153.5	33750	41088.3	43790.4	22719.6	24616.4	35553.9	27387.7	31027.6	23595.1	30590.2	30503.9	28002.2	32711
COG0082	Chorismate synthase	18893.3	16847	22219.1	27330.4	32414	47882.7	26580	43178.4	42844.1	40790.1	23460.4	38353.9	25545	27364.7	19185.7	32748.5	37775.8	52933.4	27039.3	34014.8	34950.8	34373.3	39246.6	31178.1	41280.9	28805.4	32193.8	30296	33227.2	27424.7	31346.7	29064.6	33604.9	29304	38741.9	32836	40929.3	42497.4	22430.6	23839.4	35545.1	27387.7	30914	23595.1	30534.2	30475.9	27962.2	32649
COG0083	Homoserine kinase	7106.53	5410.97	6473.8	10297.7	4131.99	15377.4	10488.6	16230.7	12620.4	9800.65	5375.77	18313.4	10436.5	6069.67	4810.95	5953.11	16031.8	19179.5	14984.2	17636.1	7823.09	4913.34	17510.1	5380.42	13585.8	7266.08	8484.45	7405.17	9456.55	13856.1	8014.02	9522.08	7833.07	11229.1	4422.03	2768.19	3797.98	3739.45	5526.17	7447.67	8448.5	7513.66	10369.8	10283.8	9498	11033.2	6917.4	13062.7
COG0084	Tat protein secretion system quality control protein TatD (DNase activity)	28510.1	28364.4	39586	47322.7	47550.7	77350.7	44324.8	61227.5	68674.3	80960	30651.5	48834	31678.7	34891.9	26769.7	51647.3	54463.7	87783.7	33239.8	59591.6	61539.1	62784.1	59412.3	55095.3	64775.7	48689.6	43213.7	45143.3	62361.3	46749.3	49368.2	47384.4	57217	56552.8	68190.2	50992.8	68256.3	66002	26990.5	28631.1	53714.7	44021.3	38459.2	28701.8	49281.3	45852.9	42293.5	42808.9
COG0085	DNA-directed RNA polymerase, beta subunit/140 kD subunit	18611.9	16741.4	19535.1	24777.2	32134.8	47379.5	25871.6	42529.6	41040	37089.6	23147.2	37964.5	24029.7	26622.3	18637.5	30606	37336.8	52392.2	26406.9	24051.4	31770.4	32621.7	36773.6	25277.2	39432.8	28524.3	31596.8	28763.4	26591.3	20053.1	20863.4	27528.5	29380.6	22947.8	34403.4	32538.8	38668.8	42292.9	21580	22856	34369.6	25512.1	29993.6	23338.8	29584.8	30114	26243.2	31612.5
COG0086	DNA-directed RNA polymerase, beta' subunit/160 kD subunit	18991.3	17002	22281.1	27347.4	32470	48113.7	26754.5	43993.4	43029.1	40859.3	23827.4	39291.4	25680	27479.7	19282.7	33056.5	37849.8	53020.4	27768.3	34679.8	35169.8	34557.3	39291.6	31501.1	41322.9	28957.4	32460.8	30631	33223.6	27607.7	31375.7	31061.6	33610.9	29467	39054.5	33750	41069.3	43790.4	22719.6	24616.4	35553.9	27373.7	31027.6	23595.1	30590.2	30503.9	28002.2	32711
COG0087	Ribosomal protein L3	19021.3	17045	22281.1	27408.4	32470	48133	26802.5	44010.4	43048.1	41003.3	23827.4	39291.4	25680	27479.7	19282.7	33056.5	37849.8	53020.4	27768.3	34679.8	35169.8	34557.3	39356.6	31528.1	41336.9	28957.4	32460.8	30756	33288.6	27894.7	31400.7	31061.6	33661.9	29483	39164.5	33750	41088.3	43790.4	22719.6	24616.4	35553.9	27387.7	31027.6	23595.1	30590.2	30503.9	28002.2	32711
COG0088	Ribosomal protein L4	19021.3	17045	22281.1	27383.4	32470	48113.7	26802.5	44010.4	43029.1	40859.3	23827.4	39291.4	25483	27479.7	19282.7	33056.5	37849.8	53020.4	27768.3	34679.8	35169.8	34557.3	39356.6	31528.1	41336.9	28957.4	32460.8	30756	33288.6	27653.7	31400.7	31061.6	33661.9	29483	39153.5	33750	41088.3	43790.4	22719.6	24616.4	35553.9	27387.7	31027.6	23595.1	30590.2	30503.9	28002.2	32711
COG0089	Ribosomal protein L23	18991.3	17002	22149.1	27227.4	32470	48133	26754.5	43993.4	43048.1	41003.3	23827.4	39291.4	25680	27479.7	19282.7	33056.5	37849.8	53020.4	27768.3	34679.8	35169.8	34557.3	39291.6	31501.1	41322.9	28957.4	32460.8	30631	33223.6	27877.7	31375.7	31061.6	33610.9	29467	39065.5	33750	41069.3	43790.4	22719.6	24616.4	35553.9	27364.7	31013.6	23595.1	30590.2	30503.9	28002.2	32696
COG0090	Ribosomal protein L2	19021.3	17045	22281.1	27408.4	32470	48133	26802.5	44010.4	43048.1	41003.3	23827.4	39291.4	25680	27479.7	19282.7	33056.5	37849.8	53020.4	27768.3	34679.8	35169.8	34557.3	39356.6	31528.1	41336.9	28957.4	32460.8	30756	33288.6	27907.7	31400.7	31061.6	33661.9	29483	39164.5	33750	41088.3	43790.4	22719.6	24616.4	35553.9	27387.7	31027.6	23595.1	30590.2	30503.9	28002.2	32711
COG0091	Ribosomal protein L22	19021.3	17045	22259.1	27353.4	32470	48133	26748.5	43712.4	43048.1	40946.3	23827.4	39291.4	25680	27469.7	19282.7	32901.5	37799.8	52902.4	27768.3	34133.8	31937.8	28914.3	38818.6	31351.1	35156.9	21984.4	32141.8	30607	32870.6	27575.7	31149.7	29516.6	31142.9	26916	36198.5	32465	38293.3	41595.4	22719.6	24604.4	35498.9	27387.7	31027.6	23572.1	30590.2	30503.9	28002.2	32711
COG0092	Ribosomal protein S3	19021.3	17045	22281.1	27408.4	32449	48070	26802.5	43984.4	43026.1	41003.3	23827.4	39291.4	25665	27460.7	19239.7	33019.5	37794.8	52979.4	27768.3	34638.8	35169.8	34491.3	39219.6	31039.1	41199.9	28824.4	32418.8	30009	33222.6	27884.7	31356.7	31013.6	33661.9	29483	39031.5	33713	41041.3	43790.4	22719.6	24613.4	35553.9	27387.7	31027.6	23595.1	30590.2	30503.9	28002.2	32711
COG0093	Ribosomal protein L14	19021.3	17045	22281.1	27408.4	32470	48133	26802.5	44010.4	43048.1	41003.3	23827.4	39291.4	25680	27479.7	19282.7	33056.5	37849.8	53020.4	27768.3	34679.8	35169.8	34557.3	39356.6	31528.1	41336.9	28957.4	32460.8	30756	33288.6	27894.7	31400.7	31061.6	33661.9	29483	39164.5	33750	41088.3	43790.4	22719.6	24616.4	35553.9	27387.7	31027.6	23595.1	30590.2	30503.9	28002.2	32711
COG0094	Ribosomal protein L5	18993.3	16985	22261.1	27357.4	31960	47457	26575.5	43708.4	36972.1	40871.3	23053.4	38750.4	25384	27072.7	19004.7	32722.5	37472.8	52933.4	27359.3	34471.8	35014.8	34340.3	39074.6	30980.1	39551.9	26580.4	31384.8	29591	33105.6	27465.7	31184.7	30864.6	33585.9	27319	38765.5	30915	40407.3	43353.4	22637.6	24575.4	35553.9	27387.7	30957.6	23595.1	30547.2	30477.9	28002.2	32673
COG0095	Lipoate-protein ligase A	4694.78	4870.87	12934.5	16108.2	5165.91	5607.29	9666.26	10834.3	9490.65	19061.3	2823.1	18543.5	6215.25	7057.03	2305.42	6766.1	22304.3	37074.5	3137.3	5250.01	7379.92	10064.2	6988.98	9807.63	6080.1	3295.01	9430.75	9486.09	26636.7	17900	3678.83	4143.06	8794.64	11327	9051.35	9776.37	8347.52	7581.55	3105.88	4339	9119.18	5446.26	7340.11	2503.94	12923.6	13167.9	9737.02	14926
COG0096	Ribosomal protein S8	18991.3	17002	22281.1	27346.9	32470	48133	26754.5	43993.4	43048.1	41003.3	23827.4	39291.4	25680	27479.7	19282.7	33056.5	37849.8	53020.4	27768.3	34679.8	35169.8	34557.3	39291.6	31501.1	41322.9	28930.4	32460.8	30631	33223.6	27877.7	31375.7	31061.6	33610.9	29467	39065.5	33750	41069.3	43790.4	22719.6	24616.4	35553.9	27373.7	31027.6	23595.1	30590.2	30503.9	28002.2	32711
COG0097	Ribosomal protein L6P/L9E	19021.3	17045	22281.1	27408.4	32468.1	48133	26799.1	44008.4	43045.3	41003.3	23826.1	39291.4	25678.4	27479.7	19277.6	33041.3	37843.8	53017.6	27725.8	34679.8	35169.8	34557.3	39356.6	31528.1	41336.9	28957.4	32459.8	30756	33283.6	27832.5	31400.7	31061.6	33652.9	29476	39161.8	33750	41088.3	43790.4	22719.6	24616.4	35553.9	27387.7	31027.6	23595.1	30590.2	30503.9	28002.2	32711
COG0098	Ribosomal protein S5	18993.3	16985	22261.1	27357.4	32470	48133	26802.5	44010.4	43048.1	41003.3	23827.4	39291.4	25680	27479.7	19282.7	33056.5	37849.8	53020.4	27768.3	34679.8	35169.8	34557.3	39356.6	31528.1	41336.9	28957.4	32460.8	30756	33288.6	27870.7	31400.7	31061.6	33661.9	29483	39164.5	33750	41088.3	43790.4	22682.6	24598.4	35553.9	27387.7	30995.6	23595.1	30590.2	30503.9	28002.2	32673
COG0099	Ribosomal protein S13	19021.3	17045	22281.1	27408.4	32439	48100	26776.5	43993.4	42987.1	40859.3	23790.4	39196.4	25433	27466.7	19262.7	33038.5	37820.8	53020.4	27768.3	34679.8	35162.8	34557.3	39002.6	31477.1	41322.9	28957.4	32407.8	30756	33263.6	27908.7	31388.7	31061.6	33560.9	29483	39154.5	33750	41079.3	43790.4	22719.6	24616.4	35553.9	27387.7	31027.6	23595.1	30590.2	30503.9	28002.2	32711
COG0100	Ribosomal protein S11	18952.8	16986.9	21940.6	27060.1	32459.3	47907.6	26691.9	43826.4	40912.5	36402	23760.8	39153.4	25390.7	27334.8	19107	32736.9	37769.1	52846.1	27668.2	34503	35138.4	34504.1	39161.3	31486.8	41190	28917.8	32207.2	30556.4	27499	22288	31248	31041	33230.5	29443	38942.5	33745.2	41028.6	43790.4	22696.6	24607.9	35553.9	27191.9	31018.1	23595.1	30546.6	30503.9	27991.2	32711
COG0101	tRNA U38,U39,U40 pseudouridine synthase TruA	26766.4	23024	25758.4	31855.5	44789.3	53184.3	30422.3	58000.9	46743.9	47000.9	30884	52643.4	31482.8	36444.5	26829.3	44675.8	46685.5	65671	33125.1	36701.1	39058.4	41982.7	47484	40963.3	50661.2	40235.5	47674.6	40441.4	40478.9	44506.1	35921.7	40326.3	43773.3	35810.3	49508.4	46457.3	56235.8	65119.4	32364.5	30603.1	48972.6	33843.1	42038.9	30649.8	35004.2	34358.9	34077.7	40544.9
COG0102	Ribosomal protein L13	18965.3	16990	22259.1	27353.4	32453	48107	26802.5	43986.4	43048.1	40970.3	23744.4	39291.4	25641	27469.7	19282.7	33015.5	37807.8	52989.4	27768.3	34679.8	35138.8	34535.3	39181.6	31289.1	41336.9	28957.4	32460.8	30756	33087.6	27658.7	31324.7	31004.6	33508.9	29483	39107.5	33750	40535.3	43539.4	22719.6	24604.4	35436.9	27274.7	31027.6	23552.1	30531.2	30473.9	27952.2	32663
COG0103	Ribosomal protein S9	19021.3	17045	22281.1	27383.4	31981	47520	26575.5	43734.4	36994.1	40871.3	23053.4	38750.4	25399	27091.7	19047.7	32759.5	37527.8	52974.4	27359.3	34512.8	35014.8	34406.3	39211.6	31469.1	39688.9	26713.4	31426.8	30338	33171.6	27527.7	31228.7	30912.6	33585.9	27319	38898.5	30952	40454.3	43353.4	22719.6	24616.4	35553.9	27387.7	30989.6	23595.1	30590.2	30503.9	28002.2	32711
COG0104	Adenylosuccinate synthase	18991.3	17002	22281.1	27368.9	33049	48830.7	27154.5	44165.4	49123.1	40836.3	24967.4	40205.4	26388	28125.7	19590.7	33415.5	38266.8	53176.4	28534.3	34912.8	35349.8	34745.3	39862.6	32387.1	42973.9	31108.4	34019.8	31294	33524.6	28466.7	31740.7	31348.6	34043.9	31717	39334.5	36637	41878.3	44288.4	22960.6	24839.4	35944.9	28545.7	31760.6	23685.1	30565.2	30674.9	28096.2	32952
COG0105	Nucleoside diphosphate kinase	5325.84	5405.3	14037	16014	14355.4	28066.7	8718.99	14390.5	23178	33477.5	6968.88	21605.1	5813.93	8239.84	7145.83	13625.7	23403.9	37308.3	5744.33	17270.6	21131.4	21844.4	15563.8	19622.8	16548.9	11063	10746.4	10945.7	22011.7	10501.5	17060	13402.7	16669.8	16725.4	21905	15469.2	22215.8	19502.5	4845.01	5454.33	17856	16511	8316.04	6459.25	25735	21750.5	18604.1	22046.9
COG0106	Phosphoribosylformimino-5-aminoimidazole carboxamide ribonucleotide (ProFAR) isomerase	16337.3	13510	19799.1	26105.4	32254.9	47407	25742.9	42742.1	42454.9	37342.1	23034.7	37682.2	21696.1	23876.7	16476.4	29155.5	34496.9	46151	27580.4	34359	34069.8	33404.6	35863	27635.1	38811.2	26889.1	30959	30266.5	31295.9	22388.3	29312.2	29428.2	32569.4	28258.6	38376.7	27488.5	31313.5	26198.9	19471.6	22532.7	35251.9	27204.7	30888.5	23418	29470.6	30369.9	26162.8	29982.9
COG0107	Imidazole glycerol phosphate synthase subunit HisF	20365.3	16596	20340.1	31069.4	32644.9	50156	26483.9	48840	45435.9	37571.1	23910.7	38164.2	23822.1	24255.7	16655.4	29375.5	34747.9	46375	32059.4	34730	35246.8	33766.6	48452	27696.1	39247.2	27050.1	31968.6	31653.5	31521.4	22431.3	29923.2	30438.2	33455.7	29669.6	38582.2	27488.5	31879.5	26761.9	20964.6	23453.7	38577.9	28104.7	33646.5	28184	29618.6	30530.9	26492.8	30294.9
COG0108	3,4-dihydroxy-2-butanone 4-phosphate synthase	13612.3	13665	29665.1	32182.6	30456	46965.9	23870.1	39513.9	42676.6	42296.8	22702.7	38097	23081.3	27331.4	17042.9	34483	42712.8	67452.7	22641.8	34519.6	39724.1	39883.9	31626.2	33320	47388.8	35256.7	30950.9	30749.4	42161.7	24828.5	38938.8	29709.5	32946.7	28386	45156.9	34922.7	51798.6	51661.1	18336.3	19750.6	30695.3	28994.5	22768.1	18291.7	30362.5	29020.5	26547	31016.2
COG0109	Polyprenyltransferase (heme O synthase)	141.33	45.67	407	1451.18	23.65	269.92	123.62	173.12	2162.63	4535.01	121.01	172.5	807.36	195.36	268.58	686.06	176.7	232.93	434.27	378.49	90.43	105.15	231.41	30.65	219.86	43.07	327.08	112.17	5859.13	6506.05	9396.35	146.68	1203.47	98.5	223.08	7.86	152.21	282.7	105	31	5	364.66	91.67	56	112.49	2.17	104.67	4.83
COG0110	Acetyltransferase (isoleucine patch superfamily)	68189.7	59968	87304.4	109536	87208.6	147898	86028.2	129128	118175	127218	52551.8	126470	52798.2	65067.3	39135.5	86352.6	142692	229091	59617.7	98049.9	100622	129205	123182	90918.9	117248	93522.6	69984	77812.1	108107	51272.3	67868.1	77266.6	94458.9	73552.8	114199	79658.8	144776	133301	47393.9	48322.2	101418	77902	69399.3	56308.2	112297	102677	78796.9	102971
COG0111	Phosphoglycerate dehydrogenase or related dehydrogenase	29712.3	25246.2	25142.5	42202	40960.2	57085.6	44710.7	70995.4	59283.3	70484.4	30618.9	76593.5	36459.2	41683	28083.8	54155.8	72735.8	112048	41106	45544.2	40156.7	44762.4	59409.7	38595.3	51312.2	34168.2	40828.9	42557.9	64665.6	63742.7	46518.7	37134	49688.3	51367.4	44787.9	30343.6	36685.1	31265.1	28703.8	31107.5	46027.6	30562	48067.6	34240.7	48872.5	46737.8	37030.9	55566.9
COG0112	Glycine/serine hydroxymethyltransferase	20007.3	16209	22310.1	27746.4	32560.6	48663.2	26351.8	45594.9	43045.4	39137.1	24943	65103.1	26131.9	25894.7	19803.5	32327	61499.6	81283.9	30448	39942	34622.8	34197.3	37101.6	27873.8	40958.5	28357.9	32047.6	29645.7	33583.4	28884.5	31251.5	30801.3	32780.7	28254.2	38850	33831	40650.2	43846.4	22806.6	25698.4	35722.9	27761.7	31385.2	24181.9	44071.2	43008.9	32789.8	51189
COG0113	Delta-aminolevulinic acid dehydratase, porphobilinogen synthase	5094.57	3770.17	6551.84	5618.51	2953.13	2699.38	3079.79	5589.99	3598.92	8789.1	2550.98	17538	4389.72	4926.44	4192.68	6009.07	15490.6	18718.3	4469.6	14896.5	5008.19	4025.83	5012.88	8985.33	3771.36	1868.24	2908.06	5812.42	10604.8	13968.3	12315.2	4015.43	8733.29	9344.26	7340.91	7427.19	12905.1	18856.5	4581.84	5779.67	2688.33	3136.66	7559.01	4751.59	10003	7489.17	6667.84	13267.3
COG0114	Fumarate hydratase class II	1841.33	1539.67	4444	4247.18	373.82	1893.67	1978.85	1562.36	2761.13	7056.69	1086.36	1673.85	2017.53	3344.69	3545.91	3554.41	2536.85	2191.1	2168.1	2321.66	3499.76	2252.34	4843.57	11010.7	2358.86	1009.08	2870.24	4099.34	9031.1	10243.1	11819.2	1944.35	6099.29	8361.26	5607.85	1351.19	5725.21	3450.53	1099	1667.17	2170.5	2397.66	2733.28	723.67	1940.5	912.83	3050.67	2191.16
COG0115	Branched-chain amino acid aminotransferase/4-amino-4-deoxychorismate lyase	27687.7	26644.5	28957.2	33663.5	37260.9	53797.1	39336.7	53971.4	52473.2	59673.9	33067.3	61025.9	37327.3	37957.9	27130.3	49129.7	60010.9	83268.5	34423.6	51036.4	43757.7	46316.8	50444.6	43169.4	51358.8	34287.9	43358.7	42150.2	47784.4	40204.9	46641.9	37277.4	46633.3	42070.4	52325.9	43981.8	53600.1	56128.5	29421.2	32345.1	42431.3	32844.6	38473.4	29708.8	44828.3	44353.6	38428.8	47848
COG0116	23S rRNA G2445 N2-methylase RlmL	18164.9	16379.2	19987.4	25315.4	31759.6	46271.8	18426.4	38921.2	41673.4	37153.1	21900.7	24239.1	24157.9	22575.2	15486	28384.3	23519	34077.9	23743.8	29675.2	33418.8	32581.9	37118.1	27757	39442.5	28083.9	29973.3	25827.4	30813.9	26603.5	29461.4	29143.1	30452.4	26830	33710.7	32488	38444.2	41558.6	20357	21269.4	33519.6	26178.7	24243.4	18126.2	21967.4	23450.9	22193.8	20554.2
COG0117	Pyrimidine deaminase domain of riboflavin biosynthesis protein RibD	9940.76	10059.7	18247.5	17707.6	14566.8	28602.4	14303.2	15273.2	23780.6	33219.9	12309.8	11067.1	13124.1	16554.1	12145.2	19790.3	14485.8	22318.3	9542.23	27073.2	23617.2	23351.9	17131.8	21521.1	19383.1	12865.9	13740.4	17659.5	25973.6	14072.9	20680.6	17347.1	21448.5	19003.6	25767.9	20607.1	32165.1	34829.3	9661.95	10935.2	17742.8	16203.5	10575.5	8882.91	19372.8	15746.3	18488.6	14936.4
COG0118	Imidazoleglycerol phosphate synthase glutamine amidotransferase subunit HisH	20276.3	16553	20173.1	31019.4	32623.9	50112.3	26376.9	48742	45430.9	37715.1	23899.7	38164.2	23807.1	24236.7	16608.4	29316.5	34692.9	46334	32069.2	34689	35225.8	33700.6	48297.6	27207.1	39081.2	26917.1	30110	30628.5	31413.9	22700.3	29823.2	30390.2	33459.4	29669.6	38435.7	27447.5	31832.5	26754.9	21001.6	23437.7	38577.9	28104.7	33267.5	28093	29584.6	30530.9	26257.8	29950.9
COG0119	Isopropylmalate/homocitrate/citramalate synthases	27489.3	25296.3	35597.2	43606.2	51595.5	77529.7	41231.6	58404.2	74303.7	77869.3	36290.1	53227	32014.5	37662.9	27217.8	53400.8	54605	82520.1	38661.4	50289.1	55601.5	55618.6	55625.3	47533	58445.5	42460.2	45076	45583.9	58757.1	38139.9	39449.6	44741.2	55307.8	43075.7	61576.1	46686.1	55890.1	48808.3	27396.9	32222.1	54692.6	44146.9	42824.9	33468.7	48042.1	46932.9	42244.7	43243.8
COG0120	Ribose 5-phosphate isomerase	3440.6	2788.82	7755.75	4853.46	539.7	2139.74	4416.83	3091.76	2943.51	5974.99	931.68	2646.28	2557.12	1456.8	977.81	2482.07	2816.49	2403.39	1632.36	11260.4	5018.72	6266.97	4434.19	9977.95	2983.99	1173.31	3700.84	6921.14	9537.23	9966.78	10707.1	3957.23	5136.99	7221.17	4889	2396.67	6162.03	4753.35	1018.53	1743.1	2886.45	2835.65	2803.44	498.46	1493.71	645.08	1772.98	1105.41
COG0121	Predicted glutamine amidotransferase	222.33	62.17	545	1624.18	1286.65	428.91	1103.63	374.12	2293.63	4720.34	229.34	295.84	1289.37	317.36	395.92	1262.07	284.7	371.93	618.1	479.16	1442.76	1635.49	836.08	388.98	302.53	136.07	1005.57	757.18	5991.13	7736.05	9557.35	673.42	3181.47	5929.17	335.08	71.19	104.88	50.5	125	31	87	543.66	2410.01	164.67	198.49	524.84	251.67	71.83
COG0122	3-methyladenine DNA glycosylase/8-oxoguanine DNA glycosylase	7651.75	6361.01	3353.34	11317.3	13012.5	18909.7	8933.54	27116.8	14452.4	11328.5	7624.65	12730.9	13170.4	11079.9	7855.47	14176.4	9884.41	13256.6	15784.5	5264.16	14464.7	12933	23540.8	14524.3	21866.4	13701.4	16071.6	13827.3	11708.8	17847.3	11905.6	12551.7	16298	14694.8	12722.3	5531.19	9746.96	8616.28	11596.9	13783.2	16194.4	11713.7	20163.7	16040.4	5584.11	8863.51	6641.34	8204.93
COG0123	Acetoin utilization deacetylase AcuC or a related deacetylase	249.5	210.17	3219.5	2355.5	251.76	1404.84	822.47	2325.4	3059.85	7488.94	773.86	1614	953.83	2323.57	572.19	2485.91	615.42	1035.48	1093.68	1627.86	4226.43	2862.29	3047.24	6887.9	3199.07	384.57	2376.58	3385.04	7836.51	5383.32	9606.24	2434.96	2804.85	1126	5997.91	1977.86	3701.71	2880.2	2671	3589.5	1991	2209.33	3858.5	3500.17	2111.67	899.66	2676	2123
COG0124	Histidyl-tRNA synthetase	19084.7	17067	23713.1	29067.4	32610.2	48926.7	27234	45139.1	43643.1	41826.1	24011.3	39702.4	26637.3	29013.7	19473.4	34533.5	38370.8	53800.4	28900.3	35866	36238.3	35844.1	39825.6	31872	42714.9	28998.1	32784.4	32462.2	34608.6	28406.1	31645.3	31145.8	35063.9	30103	41699.5	34632	42496.3	45204.4	24606.6	26763.4	36640.9	28237.7	33658.6	26931.1	31832.2	31049.9	29132.2	33941
COG0125	Thymidylate kinase	8450.35	6189.8	7191.97	13794.7	6199.99	16155	14022.3	18901.2	13090.7	10343.8	5933.44	18962.9	11728.7	7404.67	5584.17	8327.79	18131.8	20620.8	15595.2	18222.8	13037.4	8497.35	20096	11547.4	15853.5	8371.08	9360.78	10082.2	11863.5	16681.8	18862.5	10957.7	12541.8	18124.4	11177.6	9322.52	15543.3	21773.8	7914.5	11441.7	10638	8831.65	17785.5	12123	10440.3	12354	8473.08	14838.5
COG0126	3-phosphoglycerate kinase	19021.3	17045	22281.1	27408.4	32470	48133	26802.5	44010.4	43048.1	40955.3	23827.4	39291.4	25680	27479.7	19282.7	33056.5	37849.8	53020.4	27768.3	34679.8	35169.8	34557.3	39356.6	31528.1	41336.9	28957.4	32460.8	30756	33288.6	27908.7	31400.7	31061.6	33661.9	29483	39164.5	33750	41088.3	43790.4	22719.6	24616.4	35553.9	27387.7	31027.6	23595.1	30590.2	30503.9	28002.2	32711
COG0127	Inosine/xanthosine triphosphate pyrophosphatase, all-alpha NTP-PPase family	18991.3	17002	22281.1	27347.4	32464	48098.9	26746.3	43980.1	43024.4	40728	23802.6	38892.2	25298.8	27469.9	19280.4	33036.5	37844.5	53022.4	27762.6	34654.3	35169.8	34542.3	39291.6	31496.1	41322.9	28938.4	32458.5	30622.5	33209.7	27444.2	31375.7	31015.8	33610.9	29437.3	39056.4	33599.5	41059.1	43627.2	22719.6	24604.4	35553.9	27373.7	31028	23592.1	30548.2	30503.9	28002.2	32711
COG0128	5-enolpyruvylshikimate-3-phosphate synthase	18874.3	16899	22094.1	27246.4	32449	48050.7	26719.5	43693.4	43007.1	40801.1	23827.4	39227.9	25665	27460.7	19239.7	32902.5	37786.8	52885.4	27768.3	34060.8	31960.8	28810.3	38681.6	30784.1	34996.9	21806.4	31854.8	29616	32851.2	27367.7	31080.7	29364.6	31244.9	26856	35979.9	31569	38311.3	40505.9	22719.6	24601.4	35553.9	27373.7	31003	23533.1	30576.2	30503.9	27979.2	32711
COG0129	Dihydroxyacid dehydratase/phosphogluconate dehydratase	22932.7	17580.1	24081.6	32328.3	36356.4	51455.7	27601.6	58241.7	46002.2	46941	24797.4	41772.2	27281.9	32143.2	18168.3	36504.1	40165.8	56046.9	29007.4	36203.8	37066.8	40972.7	41795.2	34879.8	43455.9	30517.5	37674.3	33214	42854.2	37519.6	34996.6	32276.7	40294.2	36982.4	42230.9	33270.1	45606.6	45439	19917.5	23290.5	36860.4	28324.1	32138.9	24432.2	31464.5	31228.9	28140.6	31869.6
COG0130	tRNA U55 pseudouridine synthase TruB, may also work on U342 of tmRNA	12309	9618.87	7856.24	13373.7	18086.9	20932.7	11811.7	30472.4	22567.9	15680.2	12697.7	30380.4	15543.3	15282.3	10590.3	17690.2	25570.2	31476.6	20961.7	19970.3	16499.6	15156.4	26934.5	19438.3	25632.3	17908.1	22140.7	20977.4	18360.1	26147.2	22161.7	16805.9	18936.7	19402.1	18348.5	19566.4	21799.6	27460.1	15178.5	16379.6	18770.7	13311.2	24610.6	17292.9	13869.5	15678.7	14094.4	22439.6
COG0131	Imidazoleglycerol phosphate dehydratase HisB	16298.3	13467	19795.1	26015.4	32209.9	47288.3	24932.9	42068.7	42427.9	37428	22885.7	37683.2	21677.1	23802.7	16445.4	29047.5	33968.4	45318	27518.4	34254.7	33975.8	33404.6	35642.6	27601.5	38721.2	26881.6	30914.6	30140.1	31188.9	22613.3	29223.2	29418.7	32398.7	28242.6	36564.7	27366.5	30852.5	25951.4	19467.6	22524.7	35251.9	27190.7	30276.5	22559.3	29323.6	30317.2	25995.8	29771.9
COG0132	Dethiobiotin synthetase	13205.7	13641.9	21848.9	21575.3	15033.5	29390.4	12366.2	16214.9	26167.3	40715.7	7236.23	22345.4	7570.09	9858.69	7932.19	18387.3	28709.2	45296.4	6894.45	27821.7	21614.7	22600.1	18710	18967.1	16691.9	12770.9	11339	15720.3	30985.5	25247	17399.7	12567.9	20625.1	24545	23216.2	19980.8	31614.5	34644	4813.41	4788.76	17948.3	16307.6	8488.64	6722.94	26577.1	21834.7	17680.3	20515.1
COG0133	Tryptophan synthase beta chain	13694	12083.4	18592.8	21096.4	31011	44605.3	18398.9	35003.6	39753.6	40572.4	22213.8	37372.7	18964.8	22131.5	18618.9	32531.1	35518.9	51277.1	22931.6	33781.1	33578.3	33562.5	25829.3	30369.5	40743.1	27971.9	30891.9	28396.6	31295	22342.6	38617.5	27921.6	32462.5	27565.3	36096.8	27173.5	31009.4	26146.2	16129.9	17450.4	29810.9	26164.7	25604.7	17033.4	29873	29699.6	25943.4	29458.3
COG0134	Indole-3-glycerol phosphate synthase	12184.3	11456	18311.1	20547.4	30957.6	44168.1	17168.9	33764	39564	39885.2	21754.1	36256.8	18944.6	21820.3	16179.1	30819.1	35372.7	51119.7	22162.3	33002.2	30611.8	31671.8	25415.2	29578.5	40357.3	27394.1	29830.9	27281.4	31061.9	21687.1	28489.8	26087.2	31703.5	26799.3	35112.2	27160.5	28817.2	24788.4	19254.9	19008.7	30425.9	26123.7	24894.9	16764.1	29184.1	29587	25765.4	29338.7
COG0135	Phosphoribosylanthranilate isomerase	11651.5	11346.9	16549.1	18564.2	30804.8	43565.2	17867	33239.9	37134.9	32820.4	21633.8	23696	20672.1	24658.3	18106.1	29376.4	22708.7	33515.9	20494	21119.5	30531.6	31497.3	23805.5	28705.1	40086.1	27598.8	28929.2	27706.9	24935.9	14259.4	29346.9	27833.7	28096.8	21452.4	34731.1	27992.3	28464.6	25996.2	18643.9	18389.4	29082.9	24622.1	24172.2	16331.8	22123.6	23453.5	22215.7	19680.2
COG0136	Aspartate-semialdehyde dehydrogenase	21376.1	19095.9	25448.6	29812	32535.8	48615.7	27082.5	44367.1	47397.9	50139.6	24050.2	39722.6	26931.4	27813.6	19768.5	34569.6	38165.2	53535.8	28275.8	44680.7	35251	34944.1	40344.7	32297.4	41634.1	29202.6	33064.8	30947.3	44745.9	44174.2	31765.1	31802.3	36940.7	35435.9	39361.2	33794.1	41179.2	43796.9	22847.6	24635.9	35596.9	28062.7	31050.7	23675.1	31161.4	30506	28196.8	32806.8
COG0137	Argininosuccinate synthase	18978.3	16991	22224.1	27273.4	32436.3	48114.7	26661.2	43857.5	42913.9	40292.5	23515.7	39040.1	22574.5	24393.8	19135.3	32975.1	37710.8	52566.3	27751	34630.8	35111.8	34490.9	39197.6	31011.5	39438.5	28425.4	31670.9	30640.6	32991.1	27474.2	30571.2	30227.3	33406.4	29393	39002.5	33231	41009.4	43285.1	19683.6	22754.4	35543.9	27587.7	30891.6	23467.1	30360.2	30489.5	26590.2	30808
COG0138	AICAR transformylase/IMP cyclohydrolase PurH	9891.16	9952.48	18583.7	16791.1	14440.5	27128.6	17851.2	13866.4	23047.8	33161	6127.05	8391.91	6240.93	7611.06	6643.16	10724.6	13923.4	22377.7	4721.01	23992.2	16631.3	20264.9	16547	20269.9	17904.8	12971.1	12226.8	14656.3	24101.6	15541.3	16310.7	14574.9	16033.1	17471.5	22920	19724.6	30586.6	35140.2	3380.08	3755.76	16691.3	12750.9	7610.92	4478.61	17826.2	15200.2	13328.4	9460.81
COG0139	Phosphoribosyl-AMP cyclohydrolase	16367.3	13613	19676.1	25974.4	32082.9	47553.3	25688.9	43242.1	42495.9	37494.1	23213.7	38549.2	21301.1	23876.7	16493.4	29216.5	34450.4	46208	28231.4	34866	33971.8	33449.6	35606	27386.1	38211.2	24113.6	27745.1	29073.5	31126.9	23117.3	29006.2	29497.7	32358.7	28037.6	38225.7	27466.5	31249.5	26179.4	19102.6	23118.7	32031.9	26081.7	30630.5	23293	29439.6	30369.9	26031.8	29905.9
COG0140	Phosphoribosyl-ATP pyrophosphohydrolase	3270.7	2530.1	669.6	519.7	2416.2	2079.66	3731.94	952.2	1893.67	4139.93	469.73	733.77	1585.07	1803.3	836.37	1196.2	1418.27	1419.4	540.2	774.53	5177.73	3762	3228.41	7574.16	3442	1274	3282.28	3873.21	973.5	1303.54	1233.47	921.03	2147.4	2349.53	9402	3403.5	7101.87	5693.5	707.17	2238	1812.4	2757	4162.46	421.77	933.1	1248.17	1284.93	1079.3
COG0141	Histidinol dehydrogenase	17331.3	13577	19742.1	26222.4	32256.6	47445.4	25743.7	42746.4	42454.9	37361.9	23034.7	37739.2	21697.2	23876.7	16479.5	29159	34698.9	46155.5	27582.5	34362.5	34129.8	33554.6	35863	27635.1	38811.2	26889.1	30950.6	30510.5	31295.9	22425.7	29312.2	29428.2	32749.7	28460.6	38392.7	27488.5	31415.5	26284.9	19471.6	22532.7	35251.9	27195.7	30882.5	23418	29470.6	30369.9	26162.8	29967.9
COG0142	Geranylgeranyl pyrophosphate synthase	26667	24821.2	38030.6	43146.7	47910.6	76498.9	43391.9	59956	66419.3	73776.7	36855.4	63735.5	38176.8	42894.9	29556.2	51738.6	64016.5	92396.8	38698.6	63566.5	57264.5	56173.4	55167.9	51685.1	59191	40724.8	45678.1	45372.3	56299.9	38107.9	50952.3	48133.1	53445.5	47152.9	64126.7	50337.1	63654	63801.1	30996.6	34777.9	53167.7	43418.2	39975.4	30735.9	55434.5	52004.6	48926.9	56180.3
COG0143	Methionyl-tRNA synthetase	19035.7	16987	22460.1	27482.4	32721.5	48256	27058.6	44337.4	43069.4	41055.3	23882.6	39417.7	26550.3	27536.7	19313.5	33115.7	37934.6	53081.2	27842.4	34744.8	35177.8	34589.3	39469.3	31726.1	41355.9	29208.9	32639.9	30883	33302.6	28487.8	31543.7	31208.1	33706.4	30374	39185.7	33789	41105.8	43821.4	23232.1	26564.9	35607.9	27407.7	31522.1	23638.7	30609.9	30577.9	28025.2	32742.3
COG0144	16S rRNA C967 or C1407 C5-methylase, RsmB/RsmF family	29913.7	25881.8	25939.8	39740.1	46548.3	57481.7	32734.6	65333.3	58449.9	54783.5	32649.3	53928.6	33198.2	37656.4	25662.3	49026.4	48449.3	72420	39866.7	38431.1	45014.8	45268.7	63312.6	47832.3	53696.3	39726.5	47661.8	41231.1	47093.3	51345.2	36933.9	43313.2	49648.2	45478.7	53343	47106.1	52169.9	55067.9	33001	32664.2	49342	35268.6	44386.1	35543.7	35926.6	35228.4	35014.5	40427.7
COG0145	N-methylhydantoinase A/oxoprolinase/acetone carboxylase, beta subunit	3373.22	2641.74	2226.94	4142.06	3635	3642.6	1249.5	11356.5	1774.4	6223.41	1842	5017.4	1407	5722.4	2191	9368	3451.4	9074	909	1203.53	3612.23	6313.2	4541.67	4951.07	6062.5	2974.2	6191.37	5734.93	3258.8	5595.4	1504.4	2584.8	4348.4	3793.4	4368.8	2411.4	3693.6	3353.2	3743.68	3585.8	2913.86	1580.2	4723.08	5603.51	4277.41	2178.2	3075.34	3367.4
COG0146	N-methylhydantoinase B/oxoprolinase/acetone carboxylase, alpha subunit	415	1321	143	662	46	450	107	526	332	2542	226	638	188	358	197	2721	1857	6226	77	67	634	514	2239	2558	524	531	350	185	96	148	187	271	500	354	469	177	1024	710	0	72	115	187	2	39	598	96	234	206
COG0147	Anthranilate/para-aminobenzoate synthases component I	12919.6	11429	18968.4	22983.7	30950.9	44496.3	17809.5	33479.9	42425.2	46821.9	21994.6	37187.2	20680	22235.7	16446.1	31952.1	36593.5	50931.7	23433.8	33941.3	30656.4	31825.2	25812.3	29991.4	40300.7	27383.2	29477.4	27549.2	38960.3	31180.6	37402.2	26356.9	35506	33578.2	34705.9	27130.6	28799.7	24869.1	16075.9	16794.2	29580.9	26486.7	24558.5	16703.3	29165.1	29229	24934.4	28815.1
COG0148	Enolase	22081.3	19371.5	30338.1	38513	34999.5	51425.9	30523.4	48250.1	44105.1	42469.8	25237	43604.8	25079.1	28171.6	21589	38216.8	47595.4	71047	30852	34865.5	34660.6	30595.8	42729.3	35497.1	39772.3	24020.7	34316.7	35820.1	43739.8	32598.8	32769.8	31258.5	35704.1	28101.6	39112.8	33108.8	44078.4	46270.8	24925.4	24538.8	38690.9	29769.9	34397.6	27267.5	31684.9	31708.9	29008.2	34808.1
COG0149	Triosephosphate isomerase	21124.3	18323.1	21586.1	28128.4	32582.7	48409.7	26798.5	43724.6	44733	44760.3	23764.2	39710.4	25704.9	26698.2	19564	32888.7	38357.2	53796.8	27244.5	33870.5	34512.3	33840.7	39812.1	32566.6	40728.6	29474.3	32950.9	30524	40172.8	37367.6	31612.6	31334.1	34067.2	29227	38001.7	33290.9	40774	44055.4	20902.6	22660.4	35135.6	26797.7	29108	20791.1	29844.2	30199.9	27028.2	31702
COG0150	Phosphoribosylaminoimidazole (AIR) synthetase	20001.3	17052	22519.1	27582.4	32449	48102	26963.5	44127.4	43026.1	41003.3	23827.4	39275.4	25665	27460.7	19239.7	33063.5	37847.8	53023.4	27768.3	34638.8	35154.8	34491.3	39219.6	31041.1	41199.9	28824.4	32402.8	30009	33222.6	27857.7	31356.7	31013.6	33661.9	29483	38990.5	33729.5	40986.3	43690.4	22682.6	24595.4	35569.9	27400.7	30995.6	23595.1	30499.2	30503.9	28002.2	32673
COG0151	Phosphoribosylamine-glycine ligase	18993.3	16985	22261.1	27264.4	32470	48133	26802.5	44010.4	43048.1	41003.3	23827.4	39275.4	25680	27479.7	19282.7	33056.5	37849.8	53020.4	27768.3	34679.8	35169.8	34557.3	39356.6	31528.1	41336.9	28957.4	32444.8	30756	33288.6	27870.7	31400.7	31061.6	33661.9	29483	39164.5	33750	41088.3	43790.4	22682.6	24598.4	35553.9	27387.7	30995.6	23595.1	30499.2	30503.9	28002.2	32673
COG0152	Phosphoribosylaminoimidazole-succinocarboxamide synthase	21645.3	19199.1	24940.1	28951.4	32470	48166.7	26971.5	44170.4	43029.1	40875.6	23827.4	39296.4	25698	27499.7	19282.7	33152.5	38077.8	53344.4	27768.3	34772.8	35242.8	34857.3	39600.6	31997.1	41343.9	29019.4	32444.8	30791	33288.6	31818.7	31414.7	31090.6	33703.9	29539	39233.5	33750	41425.3	43885.4	22837.6	24730.4	35569.9	27537.7	31165.6	23612.1	30912.2	30503.9	28033.2	32732
COG0153	Galactokinase	20796.3	16882	19687.1	26258.4	30898.8	46594.6	24531.4	40481.9	41750.2	37674.3	22446.3	36860.5	23773.4	22767.6	15807.9	29496.1	36759.2	51414.2	25213.6	31961.5	30719.8	31469.4	35464.8	22018	36032	27611.4	30020	25063.4	29807.4	26873.9	19331.1	27805.3	29558	26295.6	32183	31400.5	37265.1	40638.4	19367.6	19452.7	32206.9	25335.7	26233.9	19780.4	28377.2	29245.2	24121.2	29814.7
COG0154	Asp-tRNAAsn/Glu-tRNAGln amidotransferase A subunit or related amidase	6550.57	5892.27	8882.44	8516.26	17530.6	19043.5	10139.9	23199.3	18670.5	14845.2	11575	29145	11190	14698.9	9980.51	15729.2	23968	30002	16998.1	10289.8	17650.6	15239.2	15093.4	23943.4	25316.9	16899.9	21434	17582.3	17579.3	23313	40218.7	15236.4	15422.5	11669.3	20760.1	20097.9	22241.8	27901	13595.7	14819.7	15051.8	13691.7	21597.9	12185.4	13982.3	15267.2	14332.6	20790
COG0155	Sulfite reductase, beta subunit (hemoprotein)	8438.77	7537.57	5067.44	9627.91	827.84	5257.07	1910.73	9280.82	6376.15	9912.61	1948.3	4009.59	5282.6	3697.51	1922.19	8318.07	4101.66	7702.63	6669.02	2810.7	3551.42	2905.53	18116.5	6123.55	5971.53	2832.44	3978.6	4889.44	9905.93	14025.8	13897.6	3073.06	7573.97	10173	3984.38	5866.59	12185.1	18619.2	3800.84	3374.3	4764.78	2435.86	6146.24	8558.42	2574.34	876.04	3056.84	2948.33
COG0156	7-keto-8-aminopelargonate synthetase or related enzyme	24675.2	24781.6	48303.8	48980.5	43620.5	82414.1	43142.4	41568.7	66817.1	88810.4	23070.3	36700.9	20928.3	27340.4	16559.7	38230	50991.2	82616.1	15538.1	55159.2	53874.9	61880.5	44595.5	42565.4	47977.5	34464.4	30972	40910.4	62492.9	27081.7	30883.6	37629.3	45743.7	41894.6	62178.1	46435.8	72388.1	68811.4	18102.1	17223.7	51230.9	42386.2	23055.4	18073.8	59452.9	51574.8	45519	42514
COG0157	Nicotinate-nucleotide pyrophosphorylase	13017.8	11466.1	19072.6	19026.7	28411	41504.4	23266.3	25484.3	37672.1	33564.9	20180.5	33298.4	21328	21354	13351.5	23245.7	33069.4	43236.5	21670.5	31959.1	30465.8	28419	22095.2	25468.5	34052.9	25446.1	24138.6	23122.2	30348.2	24825	27674.6	26347.3	27594	28988.2	34176.4	30432.3	36454.2	38677.4	16656.8	18079.2	27520.8	24398.1	22056.8	12966.7	26067.6	27933	22970.6	27285.5
COG0158	Fructose-1,6-bisphosphatase	333.33	211.67	2318	2181.18	332.32	762.58	908.29	1471.79	2518.29	4846.34	693.01	1348.17	1671.37	877.02	711.59	2491.4	496.7	611.26	1370.1	1302.83	3285.76	1880.49	2445.08	6144.32	1902.53	392.07	913.41	1821.17	6789.13	8107.38	10512.4	3482.75	3973.14	6392.84	4546.08	1185.19	2325.21	1461.5	1081.66	1672.33	1045.33	1778.66	957	221.33	886.49	350.84	1725	986.5
COG0159	Tryptophan synthase alpha chain	13034.6	11752.6	15481.9	19216.1	31039.3	44605	18212.6	34939.8	39681.7	40087.9	22295.3	37349.5	19045.6	22000.1	18714.4	31830.5	35502.1	51291.4	22947.3	33803.3	33148.6	33441	25249.7	29957.3	40441.8	27780.1	30456.1	27984.8	31156.3	22114.8	29668.2	28107.6	32058.8	27610.7	35745	27261.9	30803.4	25762.9	16765.7	18558.7	30433.9	26150.9	25890.6	16869.4	29701.5	29953.5	25853.6	29472.4
COG0160	4-aminobutyrate aminotransferase or related aminotransferase	934.64	153.35	2059.67	3768.01	1521.09	1568.73	3104.37	2038.8	8874.74	18877.9	1594.96	14561	1769.93	2834.86	1701.51	3252.66	13817.7	18332.2	3945.38	4427.83	1625.58	1888.88	924.18	405.36	686	373.78	1245.46	654.14	23829.4	24786.8	14026.4	583.32	3763.01	1435.5	878.41	999.94	928.34	1609.4	720.84	822	105.33	1706.65	2905.51	483.67	7560.97	7003.34	3559.84	9977.83
COG0161	Adenosylmethionine-8-amino-7-oxononanoate aminotransferase	10772.2	11059.4	18969.1	19351.5	17032.2	39648.6	12629	21441.3	30078.3	36365.2	9176.18	23314	11249.9	10478.8	8242.51	18681.1	30159.4	45592.6	11822.6	29078.4	27246.8	24908.1	19906	19572.3	27886.8	18760.8	14537.2	17280.1	26132.2	14550.2	22741.2	15807.9	18276.2	19136.2	24498.2	20638.6	30761.3	34223	6632.25	8363.76	20127.1	19888.9	11837.3	7835.53	26154.5	25392.7	18302.8	21189.5
COG0162	Tyrosyl-tRNA synthetase	19192.2	17050.2	22284.2	27499.2	32489	48113.7	26826.5	44034.4	43040.1	40859.3	23843.4	39291.4	26415	27479.7	19300.7	33096.5	37907.8	53051.4	27768.3	34685.8	35194.3	34589.3	39524.8	31637.1	41336.9	29005.4	32455.5	30850	33395.6	27963.7	31483.3	31166.6	33811.2	29581	39177.5	33775	41172.3	43843.4	22874.5	24695.9	35622.7	27387.7	31201.4	23640.8	30686.8	30589.5	28023.3	32745
COG0163	3-polyprenyl-4-hydroxybenzoate decarboxylase	945.25	426.18	1650.84	3576.84	409.04	1570.33	6852.08	4100.62	4781.92	10044.4	1418.52	15406.3	2552.14	1756.72	1598.36	4960.01	14393.6	19059.4	2901.04	4110.95	823.95	1049.48	1388.38	1257.06	799.2	790.14	888.39	1769.22	12302.1	16849.3	874.6	1622.84	7396.36	12392.7	3227.42	512.38	1479.42	1092	1015.68	1636.5	1353.41	1279.49	2549.85	2083.84	7659.65	6709.51	3876.01	10357.8
COG0164	Ribonuclease HII	19021.3	17045	22281.1	27408.4	32470	48133	26802.5	44010.4	43048.1	41003.3	23827.4	39291.4	25680	27479.7	19282.7	33056.5	37849.8	53020.4	27768.3	34679.8	35169.8	34557.3	39356.6	31528.1	41336.9	28957.4	32460.8	30756	33288.6	27894.7	31400.7	31061.6	33661.9	29483	39164.5	33750	41088.3	43790.4	22719.6	24616.4	35553.9	27387.7	31027.6	23595.1	30590.2	30503.9	28002.2	32711
COG0165	Argininosuccinate lyase	20063.3	17099	27303.1	29142.4	32823.3	49039.7	26998.2	45062.5	43181.9	40713.7	24370.7	40664.1	24165.5	26341.8	20152.3	33962.6	38053.3	53001	29158.5	36158.8	55815.8	45593.9	45530.6	53619.5	45783.5	29325.9	33672.1	36064.6	35813.1	28864.2	33541.7	33710.1	36195.4	30902	55638.5	37553	56653.4	51337.6	21868.6	26180.4	38918.9	32284.7	33002.6	24059.1	35278.2	32484.5	32225.2	34318
COG0166	Glucose-6-phosphate isomerase	20050.3	17155	22656.1	27687.4	32481	48113.7	26863.5	44005.4	43040.1	40859.3	23843.4	39291.4	26251	27479.7	19300.7	33056.5	37865.8	53020.4	27768.3	34685.8	35262.8	34567.3	39498.6	31618.1	41350.9	29032.4	32460.8	30975	33365.1	27758.7	31425.7	31152.6	33846.9	29691	39355	33775	41107.3	43807.4	22740.6	24655.4	35630.9	27468.7	31055.6	23595.1	30590.2	30577.9	28024.2	32733
COG0167	Dihydroorotate dehydrogenase	31118.8	29124.8	42085.2	46410.2	54961.6	96124	50250.3	59047.8	76392.6	81240.5	31868	47845.1	31725.4	34735.5	24681.9	45744.2	53166.2	77899.1	32646.4	58440	49535.2	54146.3	54793.8	48389.6	57092.4	40455.1	44602.5	46572.6	52475.1	41053.9	39387.8	48265	50884.1	47639.7	60894.4	46767.5	65876.5	63983.6	26043.5	29295	59866.9	43027.6	40445.6	30302	58228.3	53447.9	46377.4	45921.6
COG0168	Trk-type K+ transport system, membrane component	42831.4	38999.8	50231.5	65457.7	66573.7	99742.9	47724.2	96343.9	85895.5	82384.9	43038.2	81086.8	44983.6	52274.7	35622.6	65658.6	83098.8	129111	51482.4	58007.1	72327.9	80296	84927.4	66721.2	91424.8	66680.9	66269	62771.4	71265.6	54057.7	49671.4	58465.4	64825.1	58268.1	79285.4	66827.8	91762.3	93320.3	40115.5	41911.4	72064.5	54038.7	60045.5	45636.8	64003.6	62749.2	54477.6	63793.1
COG0169	Shikimate 5-dehydrogenase	20721.5	17502.2	25269.6	30381.3	33430.1	49521.9	27425.6	44432.3	55657.1	55242.7	24829.9	39943.8	27340.6	28404.8	20125.1	35367.8	38940.5	53912.7	28947	35889	35695	35203.8	40911.8	32486.8	43590.7	31379.4	34682.5	32395.7	52354.3	47218.8	32720.6	30096.8	37825.5	37871.8	40650.1	35880.8	42335.5	43603.4	24472.6	24768.9	37747.6	29330.4	32849.7	23851.1	30952.2	30662	29022.8	33262.8
COG0170	Dolichol kinase	0	0	0	0	0	0	0	17	0	0	0	2	0	0	0	0	0	0	0	0	0	0	0	6	0	0	0	0	0	0	0	0	0	0	0	0	0	0	0	0	0	0	13	0	0	0	0	0
COG0171	NH3-dependent NAD+ synthetase	18987.3	17045	22182.1	27258.4	32613	48409.7	32360	45669.9	43112.1	40781.8	23971.4	39274.9	25523.5	27982.2	19378.2	33335.5	38371.8	53918.4	27884.5	34766.8	35259.8	34566.8	39165	31476.1	41432.9	28957.4	32461.8	31157.5	33305.6	27665.2	31538.2	31152.6	33699.9	29513.5	41161.5	33910	41585.3	44026.4	22826.6	24953.4	35983.9	27237.7	32138.6	25029.1	30565.2	30591.9	28210.2	33017
COG0172	Seryl-tRNA synthetase	18991.3	17002	22225.1	27201.4	32438	48085.7	26124.5	43782.4	42999.1	40859.3	23812.4	39291.4	25652	27439.7	19267.7	33039.5	37826.8	53020.4	27756.3	34679.8	35169.8	34557.3	38917.6	31215.1	41322.9	28957.4	32460.8	30626	33223.6	27564.7	31333.7	31035.6	33610.9	29467	39054.5	33750	41037.3	43731.4	22701.6	24598.4	35212.9	27373.7	30953.6	23586.1	30499.2	30503.9	28002.2	32711
COG0173	Aspartyl-tRNA synthetase	19495.8	17696	22383.1	27885.9	34630	48389.9	26590.5	44758.6	43213.4	41219	24442.8	40300.9	26855	27835.2	19487.2	33171.5	38022.3	53090.4	28365.8	34873.8	36625.8	36219.3	39688.6	32414.6	42065.9	31843.2	36641	32340	33552.6	28118.6	31869.7	32893.6	35768.4	30013	39344.5	34182.5	41348.1	44127.4	24843.6	27787.4	38970.4	29650.7	35447.1	24406.1	30852.2	31571.4	28691.2	33560
COG0174	Glutamine synthetase	17884	15280.4	20952.3	28289.9	22648.5	27083.9	19192.1	39526.9	32244.4	31062.7	15012.2	34224.1	20660.1	21808.8	12759.8	23125.9	34875.8	51906.1	21466.7	22501.2	28661.8	32394.6	38435.2	31784.5	41242.4	28468.7	29880.1	30340.2	37443	31893.7	33424.7	21652.2	30654.1	33351.6	34273.9	27324.2	31050.1	28130.9	17424.9	16383.1	26317.8	20771	27070.2	19375.3	19877.6	22863.5	18400.1	23745.1
COG0175	3'-phosphoadenosine 5'-phosphosulfate sulfotransferase (PAPS reductase)/FAD synthetase or related enzyme	21325	19480.3	18214.8	31020.3	26298.4	37578.6	14053.5	36450.1	39720.2	40264.6	13439.4	16507.8	12796.4	15337.3	9346.89	19648.6	19877.1	32900.7	18740.1	16408	25258.6	27480.5	49231.1	22986.1	20254	15848.4	19424.2	21060.2	34526.1	27306.1	29187	17344.7	26389.1	31763.9	28225.4	24415.9	26704.9	24772.1	11700.2	9502.18	29097.4	20942.6	18232.4	19614	20437.9	18306.2	16950	15336.1
COG0176	Transaldolase	18135.1	15277.8	19425.1	30927	17929.9	26686.4	20721.7	37721	32609.2	32280.1	13184.7	31691.3	17471.9	17921.9	12049.9	24910.5	35402.7	53119.5	20942.3	21450	27378.2	30984.3	38619.8	30478.3	40912	28439.7	25473.6	26015.9	48344.5	46456.6	23887.9	19797.1	29161.7	34007.8	32389.1	20011.7	31623.5	27883.4	14600.1	14458.9	21298.7	17791	24374.8	19745.1	16074.5	16623.4	12751.4	20325.3
COG0177	Endonuclease III	21932.6	19417.6	22915.8	29669.6	35568	50820.3	28052	53821.3	43873.5	44058.7	25438.4	44395.8	26789	30813.1	21263.7	40383.5	41011.7	61552.4	28173.3	35264	37272.1	39167.5	42677.8	35341.5	45884.9	31716.6	36435.6	34195.7	35208.8	33321.8	32640.7	33427.4	35641.3	32309.4	41004.3	34701.9	43263.4	45674.6	23548.5	25918.7	37523.9	28305.9	32243.4	25529.8	33242.1	31865.8	29647.3	34863.4
COG0178	Excinuclease UvrABC ATPase subunit	26886.2	22842.4	41102.6	44396.4	49000.9	77075	45000.7	61601.9	65268.1	69276.8	36960	53872.7	37458.2	45502.2	29526.9	50969.6	53316	76687.2	39798.3	52508.5	59911.7	58765.6	56883.4	56766.9	60898.1	40468.9	45256.5	46563.9	52125.3	33057.7	43288.8	50961.6	54430.5	40629	69110.4	51170.9	67666	67129.3	35219.7	40146.1	57284.5	46398.6	45147.8	37248.6	49974.4	47516.4	48087.7	49808.6
COG0179	2-keto-4-pentenoate hydratase/2-oxohepta-3-ene-1,7-dioic acid hydratase (catechol pathway)	8222.1	7611.76	15853.2	20071.8	16124.3	30238.5	17895.6	19208.7	28361.1	45368.4	13618	26355.4	13210	16531.9	13023.9	24741.1	27373.1	46027.7	11966.4	21297.5	22682.3	23426.9	19036.1	24824.9	18230.9	12045.9	14052	15423.4	35934.4	25386.8	31205.3	18139.1	24458.2	19056.8	26746.9	15551.9	25196.9	20603	11533.1	14355.6	20245.9	17492.7	13794	11130.6	26899.4	22476.3	22428.9	24961.2
COG0180	Tryptophanyl-tRNA synthetase	19029.8	17017.2	22654.6	27911.4	32498.7	48360.4	26867.2	44159.5	45186.5	45466.8	23922.1	39459.9	26640.7	27624.5	19519.3	33602.3	38003	53241.5	28157	34941.7	35201.3	34620.4	39498.9	31577.1	41455.7	29072	32713.4	30799.7	38949.2	33527.9	31503.4	31175.2	33982.3	29582	39218.3	33779.9	41110	43807.4	22824.6	24624.9	35553.9	27641.1	31048.1	23595.1	30669.4	30538.9	28095.2	32711
COG0181	Porphobilinogen deaminase	6817.37	5992.57	6563.44	7394.91	13391.5	6967.27	5096.04	16860.8	12423.3	13488.4	8644.98	27159.4	7517.1	12685.8	8862.68	15366.2	22301	29406.8	10081.9	17172.4	7802.99	9518.87	11673.9	16007.6	11902.4	10266.1	14074.9	11788.2	15855.6	22964.8	15216.6	9947.4	12809.7	15504.7	15408.7	17129.6	18472.7	23965.7	9626.84	9586.47	9723.28	7701.86	11388.4	10439.6	12925.4	10224.4	9657.84	17618.7
COG0182	Methylthioribose-1-phosphate isomerase (methionine salvage pathway), a paralog of eIF-2B alpha subunit	1965.51	1925.22	6684.92	4946.2	8289.37	4312.68	4560.81	11974.1	10981	8387.98	5386.86	5283.18	2911.74	7750.22	6222.33	7194.23	3986.69	3231.64	3407.72	3306.86	5892.81	6926.78	5728.04	11324.7	6390.32	4425.53	7228.7	8014.67	13913.9	11730.8	4277.71	5095.06	5655.03	7021.67	11036.3	10464.5	9236.46	6354.33	5916.88	6130.5	4382.04	2965.45	6764.84	4270.29	3139.29	1669.88	5080.5	3776.25
COG0183	Acetyl-CoA acetyltransferase	11293.2	9129.36	13247.7	16468.5	13340.1	18980.8	8329.7	18575.8	31191.5	40149.8	10183	27654.9	12970.2	13697.4	11323.4	19861.5	26103.4	32661.1	17170.8	11728.5	11155.5	9269.14	13834.8	15089.9	24454.3	14639.7	14596.3	15408.3	53992.1	64772.6	71141.5	11929.2	25470.6	22449.9	16471.2	17160.2	18713.9	24630.8	11326.8	13024.2	11248.6	10501.6	15007.2	12471.4	14048.6	14669.5	11303.6	19092.4
COG0184	Ribosomal protein S15P/S13E	19021.3	17045	22260.5	27403.4	32439	48080.7	26776.5	43993.4	42968.1	40691.3	23790.4	39196.4	25433	27466.7	19262.7	33038.5	37820.8	53020.4	27768.3	34679.8	35162.8	34557.3	38968.6	31470.1	41322.9	28957.4	32407.8	30756	33263.6	27597.7	31388.7	31061.6	33557.9	29483	39143.5	33750	41079.3	43790.4	22719.6	24616.4	35553.9	27375.7	31013.3	23595.1	30590.2	30503.9	28002.2	32711
COG0185	Ribosomal protein S19	19021.3	17045	22281.1	27408.4	32470	48111.6	26802.5	44010.4	43048.1	41003.3	23827.4	39291.4	25680	27479.7	19282.7	33056.5	37849.8	53020.4	27768.3	34679.8	35169.8	34557.3	39356.6	31528.1	41336.9	28957.4	32460.8	30756	33288.6	27908.7	31400.7	31061.6	33661.9	29483	39164.5	33750	41088.3	43790.4	22719.6	24616.4	35553.9	27387.7	31027.6	23595.1	30590.2	30503.9	28002.2	32711
COG0186	Ribosomal protein S17	18985.3	16978	22261.1	27357.4	31874	47341	26566.5	43729.4	36993.1	40870.3	23025.4	38748.4	25355	26973.7	18974.7	32662.5	37338.8	52892.4	27357.3	34504.8	33977.8	32147.3	39139.6	30793.1	39655.9	26672.4	31296.8	30215	33064.6	27300.7	31184.7	30746.6	33556.9	27288	38877.5	30849	39986.3	43049.4	22682.6	24598.4	35553.9	27387.7	30957.6	23579.1	30590.2	30503.9	28002.2	32673
COG0187	DNA gyrase/topoisomerase IV, subunit B	35130.5	31410.6	40388.2	52199.2	63708.8	94851.6	50948.1	85171.8	84940.2	78292.2	45948.8	63510.2	49628.3	50688.7	34919.2	61934.1	60721.3	87942.6	52094.9	64549	68358.7	67046.7	76032.9	58974.6	80915.9	56541.3	62665.7	56641.4	62790.5	51464.9	61177.3	61393.6	64704.6	56441.3	74912.1	61783.5	71223.7	70451.8	43204.2	46038	69937.8	53459.4	57380.6	43354.3	52294	54038.4	50200.3	53061.7
COG0188	DNA gyrase/topoisomerase IV, subunit A	34361.9	30825.1	37213.6	50313.4	63273.1	94297.6	48683.2	82603.7	83401.6	77471.6	39794.4	60009.6	45451	46023.6	29528.6	54559.3	58995.9	86876.7	47753.8	62461.5	66526.8	65842.3	75109.2	58925.2	79598.6	55878.2	61865.6	54288.3	60885.1	50946.3	58346.5	58149.7	60276.5	56076.9	73463.9	60737.3	67256.6	65412.7	40942.8	41291.2	69328.8	53040.5	55842.5	40791.3	52000.6	53967.8	48577.1	51391.7
COG0189	Glutathione synthase/RimK-type ligase, ATP-grasp superfamily	2438.13	2733.19	4951.35	4837.81	576.49	2149.37	3408.95	2150.25	5517.59	10748	518.89	757.73	2064.45	1236.64	1089.27	3620.17	2546.39	3066.71	1042.18	1358.35	2531.27	5449.99	3017.37	5516.45	3950.68	1160.39	1675.8	3933.05	14747.6	16954.8	10246	2234.96	7647.83	12723.8	1633.34	677.86	4929.11	3473.15	872.86	636.43	1939.12	1892.97	1939.37	1043.79	1984.03	1336.58	679.25	420.24
COG0190	5,10-methylene-tetrahydrofolate dehydrogenase/Methenyl tetrahydrofolate cyclohydrolase	19021.3	17045	22157.1	27336.4	32470	48113.7	26802.5	44010.4	43029.1	40859.3	23827.4	39291.4	25680	27479.7	19282.7	33056.5	37942.8	53020.4	27768.3	34679.8	35199.8	34582.3	39356.6	31521.1	41336.9	28957.4	32460.8	30861	33288.6	27639.7	31400.7	31061.6	33753.9	29584	39153.5	33750	41139.3	43833.4	22719.6	24616.4	35553.9	27387.7	31027.6	23595.1	30590.2	30503.9	28002.2	32711
COG0191	Fructose/tagatose bisphosphate aldolase	34443.2	28374.3	32223.9	48101.1	43548.6	56652.5	33503.3	79172.9	51054.4	58916.7	28992.6	65787.2	31434.3	38844.2	23917.6	48207.8	59500.8	84808	32812.4	40299.8	41090.3	51948.8	48130.4	42268.9	47407.9	36465.1	45484.2	43091.6	58490.7	76388.4	35521.7	36719.3	51233.1	48247.2	45364.9	45807.8	66007.3	81649.4	26117	28854.7	39715.4	32029.6	38511.6	28540.4	43327.8	39330.5	34443.5	46869.8
COG0192	S-adenosylmethionine synthetase	23301.6	18938.6	23178.8	29704.1	32845	48984.3	27674.8	45072.1	43393.3	41343.2	24013.6	40060.6	26480.3	28087.8	19709.8	33869.5	38685.4	54125.9	28144.1	34983.5	35667.6	35226.5	39924.8	32494.5	41586.9	29064.1	32678.3	31463.2	35599.4	31994.8	32426.1	31783.1	34739.8	30274.2	40308.3	34827.4	42033.2	45425.9	23612.5	26204.7	37369.9	27587.9	32617.8	24232.8	31034.2	31138.8	28232.3	33064.4
COG0193	Peptidyl-tRNA hydrolase	19021.3	17045	22281.1	27408.4	32470	48133	26802.5	44010.4	43048.1	41003.3	23827.4	39291.4	25680	27479.7	19282.7	33056.5	37849.8	53020.4	27768.3	34679.8	35169.8	34557.3	39356.6	31528.1	41336.9	28957.4	32460.8	30756	33288.6	27908.7	31400.7	31061.6	33661.9	29483	39164.5	33750	41088.3	43790.4	22719.6	24616.4	35553.9	27387.7	31027.6	23595.1	30590.2	30503.9	28002.2	32711
COG0194	Guanylate kinase	23901.6	20358.6	22957.8	30137.1	44774.7	53688.3	29716.2	56948.8	58693.1	46351.9	31591.9	51281.1	30413.2	36225.1	24634.4	43606.5	45610.5	64575.4	33894.3	36718	38620.6	41356.5	46363.8	38862.5	52447.9	40452.9	45843.6	38518.7	38887.5	39454.3	34984.1	38085.4	43318.3	39089.4	48446.2	48278.9	48092.9	51257.6	30169.1	29845.7	44241.7	32167.9	38670.9	30112.8	33975.8	33958.8	32691.7	38793.2
COG0195	Transcription antitermination factor NusA, contains S1 and KH domains	18993.3	16985	22261.1	27357.4	32470	48133	26802.5	44010.4	43048.1	41003.3	23827.4	39291.4	25680	27479.7	19282.7	33056.5	37849.8	53029.9	27768.3	34679.8	35169.8	34557.3	39356.6	31528.1	41336.9	28957.4	32460.8	30756	33288.6	27870.7	31400.7	31061.6	33661.9	29483	39164.5	33750	41088.3	43790.4	22682.6	24598.4	35553.9	27378.7	30981.6	23595.1	30590.2	30503.9	28002.2	32658
COG0196	FAD synthase	19985.3	17112	22301.1	27482.4	32290	47799.1	23964	42745.9	42929.6	40949.3	23681.4	39233.4	25606	27150.7	19172.7	32887	37280.8	52103.4	27677.3	34565.8	35072.8	34487.3	39153.6	31073.1	41095.9	28824.4	32373.8	30047	33180.6	27884.7	31240.7	30955.1	33526.9	29477	37033.5	33568	40577.3	43562.4	22622.6	24333.4	35101.9	27366.7	30011.6	22212.1	30535.2	30452.9	27833.2	32457
COG0197	Ribosomal protein L16/L10AE	18963.3	16942	22240.5	27291.4	32470	48133	26754.5	43993.4	43048.1	41003.3	23827.4	39291.4	25680	27479.7	19282.7	33056.5	37849.8	53020.4	27768.3	34679.8	35169.8	34557.3	39291.6	31501.1	41322.9	28957.4	32452.5	30631	33223.6	27839.7	31375.7	31061.6	33607.2	29467	39065.5	33750	41069.3	43790.4	22682.6	24598.4	35553.9	27373.7	30981.3	23595.1	30590.2	30503.9	28002.2	32673
COG0198	Ribosomal protein L24	18529.9	16647.7	22274.4	27402.4	32470	48128.3	26712.5	43881.4	43026.1	40871.3	23814.4	39131.4	25638	27479.7	19278.7	33039.5	37837.1	53020.4	27768.3	34647.8	35169.8	34497.3	39345.6	31458.1	41314.9	28879.4	32408.8	30592	33288.6	27796.7	31400.7	30960.6	33661.9	29439	39164.5	32891	41079.3	42378.4	22719.6	24616.4	35553.9	27387.7	30148.2	23367.4	30583.9	30503.9	27991.2	32698.7
COG0199	Ribosomal protein S14	18993.3	16985	22261.1	27316.4	32470	48139	26804.5	43991.4	43058.1	41223.8	23857.4	39381.9	25689	27480.7	19282.7	33029.5	37810.8	53003.4	27768.3	34687.8	35157.8	34475.3	39310.6	31472.1	41353.9	28923.4	32698.3	30649	33237.1	27595.9	31410.7	30953.8	33593.9	29459	39147	32891	41006.3	42627.6	22682.6	24586.4	35498.9	27378.7	30981.6	23572.1	30590.2	30503.9	28002.6	32658
COG0200	Ribosomal protein L15	19021.3	17045	22281.1	27408.4	32470	48133	26802.5	44010.4	43048.1	41003.3	23827.4	39291.4	25483	27479.7	19282.7	33056.5	37849.8	53020.4	27768.3	34679.8	35169.8	34557.3	39356.6	31528.1	41336.9	28957.4	32460.8	30756	33288.6	27908.7	31400.7	31061.6	33661.9	29483	39164.5	33750	41088.3	43790.4	22719.6	24616.4	35553.9	27387.7	31027.6	23595.1	30590.2	30503.9	28002.2	32711
COG0201	Preprotein translocase subunit SecY	19029.1	17067.8	22286.9	27421.4	32474.6	48165.2	26760.4	43761.7	43103	41664.6	23862.4	39431.2	25697.4	27503.9	19293.3	32998.3	37867.8	52957.1	27791.3	34173.4	31985.2	29023	38976.4	31526.4	35199.8	22040.4	32695.5	30726.2	33033.1	28295.9	31179	29642.2	31655.9	26980	36277.3	33340.5	38392.5	42762.4	22719.6	24616.4	35572.9	27387.7	31027.6	23604.1	30618.2	30571.9	28043.2	32761
COG0202	DNA-directed RNA polymerase, alpha subunit/40 kD subunit	18993.3	16985	22261.1	27357.4	31981	47500.7	26600.5	43831.4	36995.1	40860.3	23071.4	38910.4	25501	27189.7	19065.7	32788.5	37549.8	52974.4	27415.3	43895.8	35014.8	34456.3	39219.6	31531.1	39710.9	26790.4	31478.8	30445	33182.6	27335.7	31253.7	31151.6	33702.9	27521	38887.5	30982	40454.3	43353.4	22682.6	24598.4	35704.9	27394.7	30995.6	23609.1	30618.2	30503.9	28045.2	32695
COG0203	Ribosomal protein L17	19021.3	17045	22281.1	27408.4	32470	48113.7	26802.5	44010.4	43029.1	40859.3	23827.4	39291.4	25680	27479.7	19282.7	33056.5	37849.8	53020.4	27768.3	34679.8	35169.8	34557.3	39356.6	31528.1	41336.9	28957.4	32460.8	30756	33288.6	27639.7	31400.7	31061.6	33661.9	29483	39153.5	33750	41088.3	43790.4	22719.6	24616.4	35553.9	27387.7	31027.6	23595.1	30590.2	30503.9	28002.2	32711
COG0204	1-acyl-sn-glycerol-3-phosphate acyltransferase	24770.7	20652.3	25211.1	32417	41341.1	51805.6	29521.9	49991.8	53715.2	47937.5	30275	49841	31632.7	33678.3	22783.6	37768.1	43078.2	57676.2	35799.6	48333	41703.3	40901.8	47498.1	48339.2	50991.7	36777.8	42368.2	39867.2	46041.5	46045.5	45277.8	42254.4	45825.3	40784.4	53051.9	45485.8	50059.3	51659.9	31417.4	31719.3	44100.1	34536.6	40377.3	28947.6	33552.8	33272.7	34754.6	38680.3
COG0205	6-phosphofructokinase	58053.5	53007.2	62480.3	87048.8	103545	163427	66597.9	124493	138292	125491	58837.7	97303.4	61261.3	62500.4	42540.3	80349.5	103507	156450	68416.5	81874.4	90759.4	96773.9	113535	75879.2	117748	87775.9	93205.1	88739.2	96853.9	71789.4	56630.7	83998.1	87662.1	73657.8	101987	85587.2	106385	99947	56666.6	52151.2	111747	81014.1	77842.2	58889	90721	90770.3	71627.4	78615.5
COG0206	Cell division GTPase FtsZ	19878.1	17670	23468.7	27899.4	32428.9	48189	27732.8	45397.4	37431.4	41360	29703.2	55399	29522.8	31120	24783.5	40327.7	51281.5	70600.9	33409.1	39493.6	35358	34896.1	39585.4	32956.1	40708	26793	31594	30499.5	34204.8	27536.3	34201	34805.4	37492	27592.6	39371.7	31053	41180.9	43944.4	25104.5	29986.5	35999.5	27829.3	32976.5	26650.2	37955.9	36972.3	34025.1	46087.5
COG0207	Thymidylate synthase	14339.2	12620.3	19885.3	19788.7	24459.7	33308.7	20902.2	20497.8	34478.6	39819	12019.1	16510.6	12478.5	17518.4	10764.2	16733.3	19098.9	26772.5	10509.5	25740.4	23933.4	24610	21400.8	26809.7	22905.2	17073.6	20126.8	21694.1	30401.8	25920.9	21091	18554.7	25025.7	22711.2	39458.7	33548.2	44866.1	47172.2	14144.8	12813.1	25931.8	23529.1	17071.2	10367.9	20215.7	18603.8	19879.1	17348.6
COG0208	Ribonucleotide reductase beta subunit, ferritin-like domain	10465.5	7742.36	12160	21286.9	1875.96	7374.05	5624.22	12184.4	10283.3	16484	2553.33	4717.56	7103.17	3920.31	2020.66	5859.92	8689.73	17573.8	7163.5	3488.22	12287.8	14160.6	26173.2	15428.1	11835.1	10697.7	6901.93	6547.51	26384.9	25695.9	12472	7696.83	13073.3	16988.7	12347.4	10473.6	21500.8	26691.3	3811.18	3280.96	6829.52	6245.17	5809.77	5978.27	2549.02	1019.21	2804.57	2361.33
COG0209	Ribonucleotide reductase alpha subunit	20438.6	16965.5	23201.8	26031.4	19004.4	34216.9	20306	30453	30962	41691.4	14273.1	14036.6	17372	17741.5	13291.9	22677.3	16110.9	24427.3	14555.9	18764.6	28999.7	33876.5	36154.9	27646.7	26256	21620.8	19232.2	20350.5	33409.3	31346.5	22895.6	22165.6	28713.7	29804.2	33429.8	24781	40327.2	43145.3	11570.5	12014	23570.9	20467	13916.3	12620.1	19358.4	16110.4	19046.5	15192.5
COG0210	Superfamily I DNA or RNA helicase	33390.1	28386.3	30940.5	39419.9	51512.5	58583.8	36567.4	65413.2	59139.7	60776.6	35328.2	73400.9	36792	41449.3	27962.4	53685.4	64398.2	92516.1	39378.4	51502	43804.6	47045.5	54382.8	52406.6	55781.4	41408.4	51541.3	48522.5	55001.2	68714.5	48568.9	44767.2	58786.6	53403.1	55861.2	52666.8	60872.3	69780.1	38784	39565.7	51762.9	36651.2	53423.2	34847	45942.1	44373.9	40289	53538.2
COG0211	Ribosomal protein L27	19021.3	17045	22281.1	27408.4	32470	48133	26802.5	44010.4	43048.1	41003.3	23827.4	39291.4	25680	27479.7	19282.7	33056.5	37849.8	53020.4	27768.3	34679.8	35169.8	34557.3	39356.6	31528.1	41336.9	28957.4	32460.8	30756	33288.6	27908.7	31400.7	31061.6	33661.9	29483	39164.5	33750	41088.3	43790.4	22719.6	24616.4	35553.9	27387.7	31013.3	23595.1	30590.2	30503.9	28002.2	32711
COG0212	5-formyltetrahydrofolate cyclo-ligase	16138.8	14748.2	21933.3	27072.7	32254.5	47664	26675.8	43842.6	42681.7	40772.1	23748.5	39127.8	25364.3	27143.8	19012	32788.5	36742.7	51539	27707.6	34516.2	34291.4	34211.3	38815.3	31098.7	38002	27841.4	32085.4	29836.8	32758.5	27639.7	31196.7	30767.8	33357.7	28727.1	37107.3	32721.5	40746.2	43129.6	22674.6	24566.4	35481.5	27322.7	30697.4	23474.5	30308.2	30272.4	26830.6	30751.2
COG0213	Thymidine phosphorylase	6443.84	4322.04	1731.57	8808.41	9557.01	15583.4	3542.41	15214.5	19247.2	9640.89	8466.55	20661.8	11832	6138.99	3856.73	5442.44	16870.2	19288.2	15243.1	6910.96	7484.39	4524.86	18174.6	6270.98	15564.5	12875.8	14858.5	9558.92	12245.6	15334.9	7810.82	9937.95	10355.3	12767.2	6239.06	11044.1	5260.99	5175.4	7825.84	4738.8	11170.5	8303.86	10770.9	7339.92	8325.02	10781.7	5746.24	12543.5
COG0214	Pyridoxal biosynthesis lyase PdxS	4247.8	2540.7	4663	3049.4	4829.67	2799.81	2909.99	3917.07	7622.15	3186.52	9059.05	20798.6	6664.89	9016.41	6664.93	10001.6	17877	19853.9	9868.88	15303.4	2059.83	2521.34	3699.08	3787.66	4066.7	3558.8	5872.38	4046.18	3731.37	5913.62	4385.14	5193.39	9521.84	3877.08	4622.8	9763.9	12877	20366	10840.5	14435.9	4879.33	4172.8	10957.6	9662.8	8975.1	8509.67	7798.26	15863.9
COG0215	Cysteinyl-tRNA synthetase	18963.3	16942	22261.1	27296.4	32490.6	48184	26792.3	44022.8	43065.1	40912.2	23851.4	39337.4	27941.1	29981.7	19357.7	33100.3	37889.8	53052.9	27784.6	34683.3	35169.8	34557.3	39291.6	31501.1	41322.9	28957.4	32469.1	30663	33239.6	27626.4	31375.7	31061.6	33614.6	29467	39070.5	33750	41088.3	43790.4	22682.6	24598.4	35553.9	27373.7	30995.6	23616.1	30590.2	30503.9	28153.2	32737
COG0216	Protein chain release factor A	19021.3	17045	22281.1	27408.4	32470	48133	26802.5	44010.4	43048.1	41003.3	23827.4	39291.4	25680	27479.7	19282.7	33056.5	37849.8	53020.4	27768.3	34679.8	35169.8	34557.3	39356.6	31528.1	41336.9	28957.4	32460.8	30756	33288.6	27908.7	31400.7	31061.6	33661.9	29483	39164.5	33750	41088.3	43790.4	22719.6	24616.4	35553.9	27387.7	31027.6	23595.1	30590.2	30503.9	28002.2	32711
COG0217	Transcriptional and/or translational regulatory protein YebC/TACO1	19096.1	17015.5	22162.6	28112.3	32476.5	48118.2	26832	44017.6	43047.6	40887.6	23844.4	39320.4	25714	27485.2	19343.7	33417.5	37915.3	53083.4	28098.3	34769.5	35169.8	34562.3	39384.1	31538.1	41340.9	28960.4	32467.3	30761.5	33333.6	28773.2	31426.2	31160.1	34324.9	29498	39203.5	33751	41092.8	43791.9	22682.6	24600.9	35553.9	27450.6	30999.7	23651.1	30613.1	30506	28013.8	32677.8
COG0218	GTP-binding protein EngB required for normal cell division	18499.9	16631.2	22274.4	27402.4	32458	48097.7	25942.2	43964.4	43039.4	40963	23793	39220.7	25656.4	27439.7	19271	33056.5	37840.4	53020.4	27717.3	34543.5	35148.8	34261.3	39316	31362.8	41330.9	28957.4	31899.3	30177	33272.6	27885	31397.3	31047.3	33649.2	29444.7	39123.5	33747	41072.7	43509.4	22719.6	24616.4	35514.9	27377.7	29266.4	23325.7	30579.4	30487.2	27904.2	32684.7
COG0219	tRNA(Leu) C34 or U34 (ribose-2'-O)-methylase TrmL, contains SPOUT domain	12097.2	9678.87	7846.24	13491.4	18018.7	20838.4	10995.8	30009.4	22413.3	15489.7	12671.5	30343.9	15486	15121.6	10571.7	17552.8	25058.2	31176.8	20914.2	19861.3	16126.9	14831.7	26844.9	19456.2	25227.8	17535.1	21703.8	18410.3	17350.3	25725.5	22065.6	16727.9	18868.7	19382	18075.5	19527.1	21180.9	27191	15156	16320.5	18652.8	13254.9	24252.9	17116.8	13816.9	15655.4	12936.6	20583.7
COG0220	tRNA G46 methylase TrmB	18804.3	16804	22052.1	27255.4	31574	48028	26656.5	43900.4	42921.1	40993.3	23815.4	39268.4	25527.5	27348.7	19173.5	32293.5	37727.8	52928.4	27735.3	34603.8	34828.8	34318.3	39185.3	30811.1	41235.4	28737.4	32459.8	29650	33250.6	27843.2	40504.8	30971.6	33656.6	29375	38675.1	33653	40901.3	43619.9	22582.9	24326.4	35553.9	27387.7	30486.9	23499.1	30520.2	30475.9	27773.8	32630
COG0221	Inorganic pyrophosphatase	654.33	322.34	2002.5	2613.68	2504.46	2460.53	4912.85	2177.65	4729.31	9450.05	705.7	841.34	2074.25	1407.59	943.57	2571.31	830.29	1009.91	2081.2	1314.98	4865.69	3832.78	1601.04	1094.47	2102.24	541.64	2253.98	3984.27	12589.6	13958.7	11453.9	2634.29	4860.91	7255.67	4795.87	1453.55	2693.09	2071.5	3015.16	5788.83	1834.33	1863.49	5492.84	565	967.65	1323.01	645	505.5
COG0222	Ribosomal protein L7/L12	18993.3	16985	22261.1	27357.4	32449	48070	26802.5	43984.4	43026.1	41003.3	23827.4	39291.4	25665	27460.7	19239.7	33019.5	37794.8	52979.4	27768.3	34638.8	35169.8	34491.3	39219.6	31033.1	41199.9	28824.4	32418.8	30009	33222.6	27846.7	31356.7	31013.6	33661.9	29483	39031.5	33713	41041.3	43790.4	22682.6	24595.4	35553.9	27387.7	30995.6	23595.1	30590.2	30503.9	28002.2	32673
COG0223	Methionyl-tRNA formyltransferase	21851.6	19788.7	26822.1	30388.3	33132.4	49631.9	27929.5	45998.5	45494.2	45959.2	24577.7	53494.4	27078.3	28222.6	19889.3	35736.9	51309.6	71051.5	30011.2	37988.7	35384.6	35280.8	40584.8	33877.4	41696.1	29475.3	32774.2	31103.9	39565.2	39508.5	31748.4	31845.3	38185.8	35553.4	39443.3	33975.2	41475.5	43966.9	23664.6	26021.4	35693.9	27978.4	32846.2	24375.2	38050.4	36720.1	31489.8	42694.6
COG0224	FoF1-type ATP synthase, gamma subunit	23352.3	20318.2	22841.2	32500.2	33812	50248.7	19870	48733.9	52252.1	42006.8	25858.4	42247.9	28189	29333.7	20392.7	33543.5	40434.3	53881.4	34017.8	35092.8	34672.8	33643.8	53469.6	33108.6	43724.9	31623.4	34742.3	31970.5	33614.6	28268.2	32504.2	32071.6	37129.9	33076.5	38783.5	36658	42740.8	45977.4	25263.8	26719.4	39705.7	30020.7	31844.7	30115.8	30845.8	30856	29094	34732
COG0225	Peptide methionine sulfoxide reductase MsrA	9391.57	8498.27	16240.4	18393.3	13454.9	28025.5	17515.5	14478.9	20028.1	26517.8	11170.6	9241.42	11170	13297.4	12113	19623.5	15437.4	23326.7	7718.11	25263.3	20384.2	20528.7	15112.3	14623.7	17934.1	12766.6	10387.4	12499.3	25660.3	12838.6	20197.6	15288.2	19454	14255.9	19638.9	14905	29857	35673.6	9661.32	11104.1	15311.3	12475.9	10923.7	10044.7	14732.2	10240.9	13341.8	12315.1
COG0226	ABC-type phosphate transport system, periplasmic component	21623.3	21194.3	36826.1	41638.1	30010.7	50493.1	27208.7	48767.3	42409	48496.4	21602.9	39039.7	25272.4	27075	18231.3	35791.3	43782.6	68675	26531.8	26074.5	45839.6	50273.2	48258.3	40829.1	49100.7	35520.3	33549.3	36053.8	45397.4	29884.9	31861.4	33314.3	37022.4	31704.2	44830.6	34811.4	53707.9	56318.3	20035.7	24164.1	40124.8	33453.7	28302	23361.4	35499.6	35949.3	31624.9	34499.3
COG0227	Ribosomal protein L28	18454.8	15678.5	22087.1	26864.9	32156	47650.7	26695.5	43447.4	42628.1	37647.3	23601.4	38570.4	25481	27121.7	19051.7	30300.5	36085.8	46794.4	27691.3	34612.8	34565.8	34068.3	36595.6	28678.1	40786.9	28397.1	31270.3	30676	33139.6	27597.7	31180.7	30790.6	33109.9	29230	38684.5	33556	40096.3	43123.4	22686.1	24549.4	35434.4	27160.7	30948.6	23500.1	30080.8	30407.9	27753.2	32505
COG0228	Ribosomal protein S16	19021.3	17045	22281.1	27408.4	32470	48133	26802.5	44010.4	43048.1	41003.3	23827.4	39291.4	25680	27479.7	19282.7	33056.5	37849.8	53020.4	27768.3	34679.8	35169.8	34557.3	39356.6	31528.1	41336.9	28957.4	32460.8	30756	33288.6	27908.7	31400.7	31061.6	33661.9	29483	39164.5	33750	41088.3	43790.4	22719.6	24616.4	35553.9	27387.7	31027.6	23595.1	30590.2	30503.9	28002.2	32711
COG0229	Peptide methionine sulfoxide reductase MsrB	3244.16	3047.68	2544.97	3841.5	599.76	1524.93	1406.77	1471.76	2675.52	6030.4	353.45	551.06	1392.27	1187.04	863.36	2230.41	3794.61	2433.21	646.25	1154.56	4301.54	6946.2	3894.29	3643.42	3769.97	2529.69	2740.17	2374.06	8397.61	8883.72	10058.2	1494.27	4884.74	7719.04	3665.97	3249.81	3332.97	5103.01	676.38	441.5	879.28	981.28	1030.14	506.97	998.16	496.05	471.67	609.98
COG0230	Ribosomal protein L34	6891.57	7150.78	8190.58	6476.41	17953.4	29026.1	14600.4	21152.4	21679.3	28812.4	13283.6	14070.8	12159.9	15063.9	10358.6	22128.6	9870.77	14466.8	7680.93	24754.2	18168.7	22513.8	15282.1	15833.6	19699.3	13450.8	14617.3	13685.1	8318.25	8236.59	19368.4	16578.2	20169.5	18190.6	20080.8	14021.7	18504.3	16243.7	9647.79	10167.4	18674.4	14836.4	9662.91	8886.73	18502.4	15710.2	17396.5	15105.9
COG0231	Translation elongation factor P (EF-P)/translation initiation factor 5A (eIF-5A)	19162.6	17090.7	22690.1	28867.5	32510.6	48410.2	27092.8	44224.5	45240.6	45512.1	23964.4	39585.6	26678.7	27764	19623	34286.6	38096.8	53378.3	28655.6	35192.7	35212.6	34706.8	39647.8	31762.1	41528.4	29102	32995.2	30947.2	39083.2	35500	31710.3	32453.3	36811.3	35552.4	39366.9	33769.2	41148.5	43796.9	22837.6	24635.4	35754.9	27796.4	31062.2	23651.1	30682.7	30513	28114.8	32720.8
COG0232	dGTP triphosphohydrolase	16976.5	15164.2	17683.3	25596.4	32027	45742.1	19574.4	37859.9	41776.5	38684.6	21800.8	23024	23546.2	23684.2	17521.7	26433.2	23296.2	34352.9	23617.8	28962.2	30409.1	31096.9	36006.5	24276.4	34760.6	26583.2	29641.1	26083.7	29649.2	23759.2	29539.1	27448.1	28509.1	20841.4	29960.9	25587.7	28386.9	24793.5	19522.6	19310.4	31996.6	25432.7	25128.1	18406.1	21262.2	22905.2	21202.1	19790
COG0233	Ribosome recycling factor	18963.3	16942	22261.1	27296.4	32470	48113.7	26754.5	43993.4	43029.1	40859.3	23827.4	39291.4	25680	27479.7	19282.7	33056.5	37849.8	53020.4	27768.3	34679.8	35169.8	34557.3	39291.6	31501.1	41322.9	28957.4	32460.8	30631	33223.6	27584.7	31375.7	31061.6	33610.9	29467	39054.5	33750	41069.3	43790.4	22682.6	24598.4	35553.9	27373.7	30995.6	23595.1	30590.2	30503.9	28002.2	32673
COG0234	Co-chaperonin GroES (HSP10)	19695.8	17975.9	24296.3	27830	32578.3	49099.2	27286.9	44291.4	43204	41083.4	23942.9	39385.9	25793.9	27651	19433.3	33741	38886.8	53747.2	27819.4	35006.2	35465.7	34903.9	40146.4	33104.8	41490.5	29150	32538.4	31073	33875.2	28019.3	31563	31324.2	33800.4	29575	39525	33895.1	43504.1	44932.9	23178	24862.4	36032.3	27736.3	31685.6	23679.7	31010.4	30640.8	28815.2	33053.3
COG0235	Ribulose-5-phosphate 4-epimerase/Fuculose-1-phosphate aldolase	39574.5	32194.9	42586.9	60904.7	49094.8	62249.8	35898.6	80526.3	69002.5	77234.6	38325.5	95000.8	38214	48490.7	29494	60311.3	92135.9	137010	41337	49617.1	52757.1	70351.5	57649.6	52333.9	60028	46191.3	46946.1	50106.3	98857.5	100668	38818.3	43311.5	65070.2	59886.8	56552.4	53426.1	72874.8	78129.5	29094.9	37233.5	42685.5	35398.9	41068.3	32627.8	58298.8	53182.3	42239.5	65451.5
COG0236	Acyl carrier protein	44832.2	36906.7	49305	72200.7	70370.3	100987	53095.5	105147	89119.5	78380.9	55632.1	77218.3	57908.8	60356.5	44352	78877.4	71862.5	112304	65368.4	77973.7	75943.5	80861.9	101424	73425	94867.3	70493.1	70835.1	73707.9	73942.8	60687.1	76584	73700.2	79887.7	61930.5	81863	61186.7	82858.5	83196.4	52676.7	57230.3	78273	57997.6	68734.8	54964.5	50225.4	51304.9	51459.5	56373.5
COG0237	Dephospho-CoA kinase	19383.3	17359	22352.1	28225.4	32409.7	48251	26310.2	43360.4	42942.7	41018.3	23743.9	39350.2	25545.2	27104.7	19098.4	32312.5	38017.1	53297.4	27692.3	34575.8	34799.8	34604.3	39423.6	31545.1	41327.9	28900.1	32486.8	30600	34011.6	29682.7	31174.7	31152.6	33788.9	29453	38826.5	33747	41269.3	44246.6	22305.6	23834.4	34662.9	27453.7	29800.6	23658.2	30657.9	30298.9	27795.2	32597.8
COG0238	Ribosomal protein S18	18501.9	16587.7	22254.4	27351.4	32470	48109	26802.5	44005.4	43029.1	40859.3	23827.4	39291.4	25680	27479.7	19282.7	33056.5	37848.1	53020.4	27768.3	34679.8	35169.8	34557.3	39350.6	31528.1	41336.9	28957.4	32460.8	30756	33288.6	27615.7	31400.7	31061.6	33661.9	29483	39153.5	33750	41079.3	43516.4	22682.6	24598.4	35553.9	27387.7	30540.2	23375.4	30583.9	30503.9	27991.2	32660.7
COG0239	Fluoride ion exporter CrcB/FEX, affects chromosome condensation	8131.76	8328.18	17869.5	17839.1	6587.8	9920.87	20727.1	17967.8	11915.3	20724.8	11088.1	23871.7	12412.5	16692.6	11621.8	18929.2	26335.4	40377.8	10738.1	21316.1	23445.3	24163.5	16704.1	22320.1	19635.6	12167.1	14899.2	18792.8	26244.2	12320.1	19065.8	12370.8	19551.4	17247.8	29195.6	18210.5	23596.8	22252.7	10462.3	12596.6	12531.9	13321.5	15687.3	10507.9	16333.9	14850	16478.6	20566.1
COG0240	Glycerol-3-phosphate dehydrogenase	18942.3	16925	21108.1	26943.4	32379	47769.9	26853.4	43463.9	42929.5	40913.2	23360.4	38440.4	25339.2	27018.2	18985.5	32818.5	37723.2	52926.4	26920.3	33865.8	32497.8	33136.3	37779.6	25859.1	39797.6	28785.4	32060.8	29348.8	32573.6	27126.5	30681.9	28834.1	32987.5	29097	35446.5	32698	39074.3	42774.4	21956.6	23210.4	34715.9	26337.7	30602.6	23484.1	29945.2	30192.9	26625.2	31814
COG0241	Histidinol phosphatase or a related phosphatase	7065.91	7290.89	11536.4	8998.29	6962.16	7136.8	6457.87	16245.9	9916.07	20868.6	4637.8	9819.82	4180.39	9577.15	9167.3	14306.6	8505.24	12452.4	3853.79	14181.1	9410.98	9505.19	9413.78	15083.6	11895.2	5626.81	11107.4	14328.1	16256.7	17827.1	5631.63	7292.66	10956.9	16347.7	19322.4	16489.6	21128.3	25312.1	4555.03	5862.27	9114.46	8894.75	6664.14	6535.16	9802.52	8255.46	10352.6	8410.89
COG0242	Peptide deformylase	26258	22009.3	27424.6	31563.4	41296.2	62336.9	37620.2	62737.1	51407.9	46368.7	30026.8	49535.2	36288	34506.2	22985.5	40657.7	44259.6	63236.9	37156.9	39146	44833.8	45313.5	48382.1	45859.6	57278.5	38103.8	44668.2	42145.2	38396.1	39677	49314.6	42044	40513.4	35516.8	47688.9	39090.4	45310.2	48480.6	29498.1	33884.5	45154.6	34914.9	45677.1	28287.8	34455.9	37789.4	33349.6	37968.6
COG0243	Anaerobic selenocysteine-containing dehydrogenase	2871.04	2379.02	8122	14541.7	1027.7	4681.87	3658.77	8019.96	13215.4	27816.5	4552.45	9401.08	8040.55	6037.73	4998.34	14160	4111.28	4577.36	10527.8	8320.89	20909.8	12280.6	10863.3	27005.1	8216.55	2331.85	5463.88	8592.54	35855.4	51918	28179.8	19212.6	24894.1	38573.1	19918	4912.28	16281.3	10159	4450	8221	4238	7352.62	3861.36	1620.25	5902.23	2304.02	7289.36	4489.41
COG0244	Ribosomal protein L10	18874.3	16899	22094.1	27246.4	31960	47457	26527.5	43781.4	36992.1	41003.3	23066.4	38910.4	25426	27072.7	19004.7	32739.5	37483.8	52933.4	27359.3	34471.8	35014.8	34340.3	39009.6	30953.1	39559.9	26613.4	31436.8	29523	33040.6	27472.7	31159.7	30864.6	33534.9	27303	38666.5	30915	40388.3	43353.4	22719.6	24601.4	35553.9	27364.7	30988.6	23533.1	30576.2	30503.9	27979.2	32696
COG0245	2C-methyl-D-erythritol 2,4-cyclodiphosphate synthase	18833.5	16819.2	22233.3	27307.4	32423.3	47918.4	26639.6	43819.8	42692.3	38056.8	23715.4	38947.4	25500.7	27239.4	19146	32143.6	37698.8	52858.6	27696	34567.2	34714.4	34231.6	38003.8	29682.9	41016.9	28662.4	30040.1	29409.2	32865.8	26925	31173.4	30811.7	32723.9	29280	38425.7	32803	40855.2	42493.2	22684.6	24607.4	35464.9	27342.7	30936.1	23586.1	30517.2	30443.9	27948.2	32677
COG0246	Mannitol-1-phosphate/altronate dehydrogenases	15644	13018.4	17125.4	28938.4	15402.2	13934.6	16584.7	32930.3	25113	30776.4	16059.9	33477.9	14410.5	21655.7	15097.8	28408.2	30107.4	45616.6	13692.5	10911.1	17917.2	29950.5	17436.2	18152.7	27438.2	21886.6	21431.9	21009.9	53933.6	56777.2	9916.68	15862.9	28629.7	22273.8	22186.5	17512.6	23378.7	21973.1	11655	11873.2	12640.9	11363.6	13324.6	10766	14430.9	11063	11638.9	18446.6
COG0247	Fe-S oxidoreductase	3638.91	4090.72	3621.45	4597.31	1184.99	2244.57	8332.21	4527.26	3617.11	5325.37	1066.73	1881.96	3393.56	3091.58	1522	7689.52	3096.61	3746.21	1693.24	1960.94	6801.24	3761.33	3793.76	7963.72	4469.85	1829.07	1560.64	5461.47	8931.43	12317.6	2699.72	5072.37	7503.26	13766.9	11528.2	3077.52	4467.81	4376.8	1722.32	2488.16	2450.31	2207.99	3884.95	2030.84	1919.04	936.68	3045.6	1783.57
COG0248	Exopolyphosphatase/pppGpp-phosphohydrolase	3891	3461.84	6116.84	9784.19	6558.33	6191.84	4892.39	15749	8294.3	20118.2	5856.26	13004	7095.71	12549.9	11116.1	15804.8	9530.18	13053.2	8627.87	15635.3	7588.52	9355.68	11450.9	17750.5	10878.7	4706.99	10307.8	11173.7	18580.6	22549	15648.2	7542.11	20672.2	20555.5	12564.7	4561.88	9528.92	8931.37	7860.84	10178.8	6996.33	7090.32	11629.4	13177.3	7256.45	4591.83	9761.51	10354.4
COG0249	DNA mismatch repair ATPase MutS	18928.3	16923.5	22129.1	27135.4	32439.5	48071.5	25925.2	43925.4	43022.4	40773.5	23766.5	39103.7	25636.4	27386.2	19270	33004.5	37792.6	52977.4	27687.8	34512	35125.8	34239.3	39173.5	31186.8	41305.9	28814.4	31890.3	30044	33097.6	26798.5	31364	31009.3	33418.2	29397.2	38975.5	33738	40967.2	43745.9	22682.6	24579.4	35439.9	27363.7	29899.7	23523.9	30585.8	30467.2	27912.2	32643.5
COG0250	Transcription antitermination factor NusG	46678.4	48846.8	77632.9	76450.6	62373.4	96709.7	65590.1	85089.4	92130.8	114828	36756.5	59481.5	39343.1	47787.2	28652.9	63978.7	84463.9	136114	33288.2	54760.6	89019	104411	87586.2	88121.2	98231	71531.7	64752.3	77612.9	96556.5	44804.6	44611.4	55553.1	70311.3	72015.6	109609	87973.1	119387	109174	29277.3	30511.1	78687.5	66961.5	49996.4	34498.5	70291.6	71781.6	57322.6	52692.8
COG0251	Enamine deaminase RidA, house cleaning of reactive enamine intermediates, YjgF/YER057c/UK114 family	36837	28801.8	43034.1	49765.2	52641.8	92355	39101.7	81855.2	86232.3	97611.3	39611.9	53500.5	45048.7	44759.8	30660.6	57037.7	50327.6	63253.9	48738.2	56405.2	61091.5	58140.4	67020.4	56363.6	64690.4	39859.7	53827.8	54347.7	88224	81223.5	75237.3	53532.7	65094.5	60553.6	62841.3	46667.9	61387.1	56573.5	37439.3	42366.4	62100	50311.9	47707.4	38957.8	51552.8	50527.3	48809.9	49338.6
COG0252	L-asparaginase/archaeal Glu-tRNAGln amidotransferase subunit D	27888.9	27406.5	40232.3	43605.4	34092.5	53949.3	34224.3	54427.5	52962.5	55532.4	26205	42275.6	28874.5	30410.7	20579.6	36112.6	47293	73546.2	28746.1	39577.5	62411.4	61432.3	53948.6	58831	60747.9	39806.9	41699.5	45845.8	57130.9	35068.4	36097.2	41288.1	44584.1	44190.1	67393.5	50095.3	66879.3	63726.2	23792.4	27104	43345.6	36623.3	29417.2	22392	39577.5	37742.5	34323.3	35395.8
COG0253	Diaminopimelate epimerase	23443.8	19626.8	19793	28743.1	34462.8	50540.9	27429.1	52672.1	44406.2	43902.7	25576.4	43864.3	26536.7	31165.8	20763	38177	41530.2	62243.3	29552.5	36186.6	36134.7	38005.7	42832.4	36930.1	43465.9	30524.3	33568.9	34874	35357.5	32107.5	32414.9	32651.9	37128.1	32559.4	41767	34758.9	44022.2	45894.9	20117	22254.2	37198.9	28185.9	31137.9	25587.2	33360.1	31513.8	30498.3	35035.9
COG0254	Ribosomal protein L31	19213.6	17090.7	22826.1	29026	32523.6	48397.9	26939.1	44200.5	45268.8	45681.3	23969.4	39558.9	26739.4	27688	19571.2	33755.5	38055.5	53253.3	28212.4	34946.3	35267.3	34615.4	39987.7	31638.5	41568.7	28973	32849.9	30836.2	39142.2	34388.4	40771.1	31182	34887.4	29525.5	39397.6	33755.9	41142.5	43791.9	22824.6	24627.4	35596.9	27855.4	31041.2	23661.1	30773.7	30506	28111.8	32725.8
COG0255	Ribosomal protein L29	14381.9	12122	13236.4	16321.2	21101.7	22682.5	19991.8	35460.9	26886.7	23255.7	14025.8	32560.6	17989.5	18956.9	11106.8	18999.2	27875.6	34701.9	21306.1	20962.9	18646.3	18358	28499.7	22161.7	30089.1	18861.4	26206.2	25821.9	21050.3	26626.7	23087.3	18540.5	21868.4	23621.7	25975	26799.6	24239.9	29768.6	15931.2	17127.9	24040.1	17129.8	26678.5	19475.9	18312.6	21490.3	16934.8	23174.4
COG0256	Ribosomal protein L18	18937.3	16930	22239.1	27302.4	32451.1	48011.9	26760.1	43879.3	41555.3	37974	23704.1	39193.4	25583.4	27366.7	19277.6	32834.9	37754.8	52883.6	27682.8	34578.8	35114.8	34503.3	39073.6	31289.1	41244.9	28926.4	32290.8	30727	29109.2	24412.7	31219.7	31004.6	33327.1	29476	39059.8	33750	40502.3	43539.4	22682.6	24586.4	35436.9	27274.7	30995.6	23552.1	30531.2	30473.9	27952.2	32625
COG0257	Ribosomal protein L36	9201.24	7629.43	11770.7	20616.6	13830.9	28308.6	16537.5	20990.8	21367	24421.7	7607.44	21207.3	11349.9	11834.4	7443.74	12803	23366	37840.6	12280.8	27810.6	18987.4	16832.4	24455.4	16580.2	15634.9	9744.77	9398.73	14811.6	21482.1	11973.5	18712.1	16058.2	17071.1	15778.4	17372.5	8491.12	14589.7	14746.1	9647.08	10965.3	19479.9	12782.2	14010.9	12776.8	21641.8	17097.6	16396.8	19845.1
COG0258	5'-3' exonuclease	2899.84	2914.64	2470.97	3579.71	339.3	1344.67	1304.16	1159.41	3087.04	5862.72	255.81	407.83	1392.17	788.47	881.69	2039.14	1762.65	2033.17	1043.44	789.36	1047.45	838.35	1356.92	1448.82	2044.36	1100.57	856.49	2256.54	7552.86	11626.9	710.55	1559.85	4279.66	6794.61	2673.66	1272.19	1135.52	1785.5	767.84	661.5	1123.23	1019.66	826.96	445.35	613.21	403.84	836.44	370.4
COG0259	Pyridoxine/pyridoxamine 5'-phosphate oxidase	5931.13	6364.65	12066.8	14643.7	3434.23	3511.42	6130.81	6925.74	7117.39	12951.4	1710.75	3141.2	2015.28	2273.97	1364.67	3727.2	9431.59	19358	1000.23	11190	7875.29	9441.3	6010.88	6531.26	8674.46	3691.81	6108.78	10095.1	19834.4	8957.04	10908.2	2547.3	6889.16	11118.3	9207.08	8777.67	7740.78	6090.46	1076.53	459.1	5559.85	4717.65	1927.81	1304.06	5473.14	6258.41	4037.18	2496.54
COG0260	Leucyl aminopeptidase	4491.96	2648.74	5367.6	6516.76	469.49	1959.01	1719.48	2905.82	5355.36	10634	1159.99	2161.01	3968.41	3256.91	1317.09	4954.57	2410.55	1756.36	3038.06	12151.1	4699.32	3635.04	4390.9	8619.96	3448.35	1390.34	1603.45	4933.9	15863.7	20473.8	10927	4549.11	9310.05	14087.1	6584.84	7098.28	12662.5	18558.4	2635	3257.3	1639.2	2684.02	3548.74	3661.08	2870	930.04	3611.34	3066.83
COG0261	Ribosomal protein L21	19051.3	17088	22281.1	27436.4	32462.6	48106.2	26817.5	44021.3	43031.7	40905.6	23813.1	39265.4	25645.5	27479.2	19233.4	32794.5	37781.2	52970.6	27398.8	34679.5	35169.8	34556.3	39421.6	31555.1	41350.6	28957.4	32460.8	30880.8	33333.2	27465.1	31425.3	31061.6	33686.7	29499	39221.8	33750	41107.3	43790.4	22719.6	24616.4	35553.9	27401.7	31027.6	23595.1	30590.2	30503.9	28002.2	32711
COG0262	Dihydrofolate reductase	17992	15920.2	27635.7	33208.4	31591.9	49815.6	27864.9	41854.7	43624.1	45961.6	22512.3	28142	26340.4	31277.7	20513.8	36475.9	32443.3	53141.4	21424.5	31112.9	37367.5	39689.4	31284.6	36204.6	46504.3	32392.7	33697.7	34885.8	46159.5	36700	32018.5	31800.4	34735	28651.6	45057.3	37320.8	52217.3	53327.8	21091.3	21965.5	34496.3	30093	25555.3	16266	23112.3	23633.7	24931.9	22499.6
COG0263	Glutamate 5-kinase	11808.6	11156.7	18697.8	21346.9	28534.3	44433.1	21221.5	35270.2	39385.6	39809.7	16263.8	34304.4	15109	18689.6	13502.6	25367.8	34654.2	50734.8	18586.9	31676.5	31753.6	31850.5	25487.9	30036.6	38218.3	27490.3	28641.5	27726.9	30323.2	21414.9	26239.5	24313.2	28057.2	27026.7	35646.3	27866	30870	26348.5	13410.8	14911.7	28949	25942.1	21585.1	14942.3	29517.7	29468.9	23676.2	27006.2
COG0264	Translation elongation factor EF-Ts	18909.3	17025	22068.1	27255.4	31478.8	47569	25744.7	42319.4	42657.9	38281.8	22590.5	25287.2	25119.2	25009.3	16447	30949.1	24877.5	35843.2	25031.8	31285.2	35108.8	34448.3	38149.8	29105.1	41213	28561.1	31065.3	29624	32478.9	27507	30254.2	30737.2	32289.2	27762.4	39022.7	33727	40577.3	43678.6	22564.6	23764.7	35489.9	27148.7	30258.9	23181.4	23353.2	24130.2	23833.2	22247.7
COG0265	Periplasmic serine protease, S1-C subfamily, contain C-terminal PDZ domain	24663.2	20586	23932.9	34778.9	49544.5	66570.2	35192.8	66056.8	63535	56396.9	34050.9	54657.4	37597.6	38219.3	26533.5	48205.6	47216.1	66622.4	41539.2	49520.2	48543.7	46985	50970.9	47346.2	65070.9	44788.6	50595.4	44572	52225.2	55264.2	52105	46301	52486.1	50822.1	53836.3	41698.8	43060.8	38690.4	33248.6	34652.2	49500.4	38608.2	48806.8	32852.3	35063.7	38676.1	34933	40170.8
COG0266	Formamidopyrimidine-DNA glycosylase	3822.28	2242.14	7197.55	6723.94	897.4	3301.63	8125.18	5258.16	5985.85	11735.8	2028.96	15420.6	3199.1	5706.66	2221.36	6914.89	15887.1	20324.6	5015.23	15458.3	5542.35	4590.4	4964.56	11525.8	5434.72	1272.8	3409.18	9821.8	17733	17673.6	11436.6	3779.17	10291.4	14280.3	8292.78	3682.91	7941.82	6905.6	3092.53	4100.1	3576.9	3805.41	5991.04	5023.06	9965.41	7496.29	7365.6	12932.6
COG0267	Ribosomal protein L33	13349.7	12846.1	20745.5	24462.8	31088.8	45587.1	24752.6	41201.1	42288.8	40640	22996.4	36416.2	24668.7	25423.7	17775.4	29069.1	35142.5	49939.7	27513.4	34208	30956.9	28153.1	35210.6	27075.7	34014.6	25214.9	31073.5	27561.1	29690.1	22490.1	30432.8	30093.5	32419.6	27663.4	33862.2	32429.1	35791.5	41065.4	21174.6	24080.6	33441	26576.5	28429.2	22980.4	29367.6	29621.7	26713	31435
COG0268	Ribosomal protein S20	18856.8	16852.9	21898.6	27123.6	32442.3	47875.5	26661	43751.3	40893.3	36244.2	23665.3	38993.4	25506.7	27334.7	19148.1	32729.9	37758.8	52846.1	27666.6	34484.8	35130.4	34504.2	38916.5	31022	41169.9	28880.2	32155.2	30459.5	27410.1	22607.5	31174.4	30990.7	33320.4	29439	38909.5	33745.2	40559.6	43570.4	22659.6	24589.9	35487.9	27079.9	30948.1	23575.1	30478.1	30473.9	27941.2	32625
COG0269	3-keto-L-gulonate-6-phosphate decarboxylase	308.16	101.17	578.5	2495.61	26.76	383.46	280.56	227.17	2211.68	5091.36	140.72	261.67	339.89	301.15	396.28	1593.78	257.31	517.02	857.88	511.5	53.76	369.35	338.62	252.99	304.68	146.57	703.41	201.5	5816.87	9274.9	295.91	920.22	3856.61	6044.84	251.17	10.19	66.71	72.2	105	13.5	369	797.49	47.72	133	206.32	44.34	141.74	77.66
COG0270	Site-specific DNA-cytosine methylase	25128.5	22424.5	27635.3	42954.6	27938	41612.9	34310.1	55575.6	37848.4	21791.3	35284.4	33269.8	34424.2	33018.5	27753.6	42844.9	37486.4	56336.3	47201.2	16639.1	42097.5	39086.7	56707	32663.4	55329.4	37277.5	33351.6	36660	46395.8	31425.7	34053.6	36172.3	38288.8	26834.1	36104.6	21331.1	34507.9	29721.5	33010.7	41704.2	34173.6	26784.9	41955.4	38605.2	9196.55	17330.6	20022	23711.4
COG0271	Stress-induced morphogen (activity unknown)	192.33	45.67	545	1618.18	90.65	361.25	282.29	255.12	2244.96	4740.01	213.01	349.17	1312.7	629.36	327.25	1275.07	246.03	421.93	470.1	503.83	2737.76	1486.49	1002.41	307.32	1599.53	247.07	619.41	1318.17	6241.13	7561.38	10123.7	804.09	3397.47	5914.84	3824.08	1059.19	2127.21	1299.5	115	67	372	1149.66	88.67	115	756.49	234.17	178.67	90.83
COG0272	NAD-dependent DNA ligase	19323.1	17098.4	23015.2	29132.9	32495.1	48352.2	26280.8	44233.5	45160.6	45314.5	23863.5	39237.7	25741.2	27615	19531.2	33827.5	38150.3	53330.3	28158.6	34810	35352.3	34366.4	39552.8	31437.1	41453.7	28967	32115.7	30337.2	39123.2	34630.1	31534.3	31184.3	35130.3	29678.7	39511.4	33769.9	41290.9	43904.9	22989.5	24769.4	35677.2	27814.4	30287.7	23652.1	30683.7	30579.1	28063	32772.8
COG0274	Deoxyribose-phosphate aldolase	21146.5	18188.6	20912.1	27821.4	34648.6	49010.9	25969.4	69333.2	36695.8	42562.6	22204.7	60935.2	24827.2	28975.7	18066.4	35022.8	59675.4	86116.3	25651	28225.9	31585.2	41746.8	36857.9	25245.2	37633.1	28213.6	36136.2	29085	32609.9	29319.9	20675.5	29498.5	29772.5	27402.7	28774.2	24494.6	37367.5	39869.8	17155.2	17768.9	30894.5	23601.3	20933.3	17533.2	42435.3	40374.3	29910.6	47078.4
COG0275	16S rRNA C1402 N4-methylase RsmH	21893.8	19561.2	22914.2	29682.7	43709	52834	29331	56397.9	52451.6	46360.3	30416.8	50577.4	28876.5	35643.2	24865.2	43251	45376.8	64553.4	33235.3	36362.8	38328.8	40881.3	45542.6	37737.1	50212.9	35492.4	41037.8	37385.1	38494.6	38254.7	34403.3	36203.6	40970.9	36192	47911.5	43785	47097.3	49343.4	28655.5	28966.9	40577.7	30130.7	38086.4	29570.8	33743.7	33752.6	32113.3	37942
COG0276	Protoheme ferro-lyase (ferrochelatase)	271.13	103.47	1955.8	2150.18	155.32	784.5	532.22	1122.94	2570.81	7458.32	724.01	1559.01	1599.57	784.59	660.92	1647.94	464.03	540.68	1384.1	1383.43	2825.16	1748.16	3284.21	6995.58	1918.46	369.07	2575.47	1706.32	6734.66	8485.28	10332	3059.99	4565.17	6343.84	3918.88	1935.19	2203.39	2443.2	831	1419	945	1737.66	584.67	216	897.49	345.17	1553.07	898.83
COG0277	FAD/FMN-containing dehydrogenase	6195.19	4902.57	13513.9	14319.5	4501.12	6947.04	8976.59	11870.8	14143.1	27742.9	5401.8	22056.6	7450.06	12935	4257.37	13766.2	20671.5	24316.3	11382.5	31198.5	13273.8	9982.79	10391.9	24120.6	13599	3693.04	9364.96	22490.6	29508.9	26460.6	23328.8	9425.78	22421.7	30235.6	24953.8	13569.4	14575.2	11611.7	8487.05	10706.9	9615.7	10263	14662	12265.8	18012.2	14872.4	19105.3	21509.2
COG0278	Glutaredoxin-related protein	192.33	45.67	545	1618.18	58.65	302.25	270.29	213.12	2236.96	4711.01	169.01	293.17	1163.7	244.36	327.25	1234.07	242.03	357.93	452.1	485.83	108.76	143.49	752.41	274.32	263.53	100.07	418.41	158.17	5924.13	7526.38	9513.68	656.09	3214.47	5914.84	258.08	11.19	176.21	283.5	105	31	48	537.66	15.67	66	183.49	2.17	109.67	14.83
COG0279	Phosphoheptose isomerase	9060.19	8769.61	10459.4	11161	4615.94	5086.3	6279.77	14680.7	7662.02	16702.4	9747.86	10703	8925.21	11969.5	13474.6	18799.2	8781.16	12269.9	8571.43	16033.2	7979.6	10360.5	10395.2	15891.2	6369.1	4068.66	8071.49	10720.8	20485	29535.2	8100.37	10130.8	19794.3	19260.6	9906.83	8023.36	16634	21395.3	7210.23	11155.1	5203.91	5104.91	8973.61	8973.26	6698.91	2999.88	8660.35	8540.37
COG0280	Phosphotransacetylase	23644	22774.7	26843	27371.5	43808.6	67744.2	28775.1	42709.1	58790.2	66155.1	25759.3	30539.1	26275	28962.2	18762.6	37577.6	30384.5	41421.7	24123	42722.6	40612.9	38417.7	29418.3	31022.1	47118.5	31935.9	38306.3	37919	43989.1	37705	34303.5	36473.5	45319.1	42572.1	47836.1	43485.2	42440.5	45736.6	19781.6	18798.6	44803.5	35389.9	25894	17591.5	37446.8	36691	34785.9	30582.1
COG0281	Malic enzyme	20665.3	17562.6	22581.5	29871.9	32391.4	48184.6	25946.6	43181	45118.3	44976.5	23278	26289.1	26144.6	27247	19529.9	32957.3	26052.6	36748.3	26808.8	32798.1	35303.9	34598.6	39966.4	31818.3	41639.4	29009.7	31938.1	30495.1	40225	36204.3	40988.5	31257	34912.7	29431.2	39952.8	33816.9	41324.5	44512.9	22857.5	24132.9	35534.7	27485.4	29757.2	23540.5	24161.1	24316.1	25220	23311.6
COG0282	Acetate kinase	18688.3	16687.1	22188.9	29149.8	32350.9	47947	26204.5	42411.3	47035.7	49616	22405.2	24967.7	25711.5	26972.2	16314.4	32815.3	25095.6	36413.8	26196.5	31542.4	32584	33388.1	38499	26265.4	40300.9	28905.2	32869.8	30047.5	44423.6	41187.6	30165.6	30113.7	36685.2	34459.7	35966.2	34442.1	39091.2	44810.6	22048.1	22664.2	34862.4	26421.2	29627.2	23066.5	23057.7	23883	23638.8	22013.9
COG0283	Cytidylate kinase	18991.3	17028.5	22281.1	27408.4	32458	48081	25978.2	43980.4	43022.4	40819	23777	39220.7	25656.4	27439.7	19275	33051.5	37842.1	53020.4	27717.3	34543.5	35148.8	34261.3	39317	31362.8	41328.9	28957.4	31907.6	30209	33269.6	27644	31366	31024.3	33652.9	29444.7	39112.5	33745	40974.7	43513.4	22719.6	24616.4	35514.9	27373.7	30107.7	23553.4	30585.8	30487.2	27915.2	32697
COG0284	Orotidine-5'-phosphate decarboxylase	19009.3	16999.5	22281.1	27347.4	32482	48144.3	27516.8	44000.4	43035.8	40899.6	23861.7	39362.1	25703.7	27519.7	19290.3	33056.5	37857.5	53020.4	27819.3	34816.2	35190.8	34853.3	39326.3	31623.5	41328.9	28957.4	33013.9	31178.1	33239.6	27618.3	31401.4	31075.9	33615.9	29505.4	39095.5	33753	41076	43790.4	22719.6	24616.4	35588.9	27383.7	31947.4	23636.8	30594.8	30520.5	28089.2	32725
COG0285	Folylpolyglutamate synthase/Dihydropteroate synthase	20556.6	16932.9	21978	28008.5	36537.6	58991.6	28227.7	51013.5	49412.2	42553.4	26779.4	44170.4	31491.4	29582.6	19905	34166.2	39533.5	53645.4	33942.6	36609.3	40245.7	37442.5	41576.5	33238	53295.8	35536.5	38236.5	35584.4	33970.7	30771	37234.3	36115.5	36335.9	31175.1	41147.5	35542.8	42060.4	44469.2	26635.3	27093.4	39154.5	31927.2	38366.3	25545.8	31209.5	34530.3	29947.1	34877.6
COG0286	Type I restriction-modification system, DNA methylase subunit	24465.2	24296.9	34175.8	53481.7	38337.7	73841.7	37225.3	62468.4	60335.3	44726.6	34475.8	45405.4	41599.6	33733.3	26636	43854.7	53829.5	86872.4	45377.8	41296.6	61561.5	57275.4	58329.8	30235.2	86747.9	63126.6	40965.1	38877.1	48804.4	28345.5	50016.2	45313.3	45697.1	34563.7	55521.8	40746.7	62585	59327.5	29558.4	34488.4	47814.1	39197.4	45713.4	34201.5	34278.1	40851.9	30607.5	36267.7
COG0287	Prephenate dehydrogenase	18988.3	16974	22098.1	27290.4	32202.3	47907.9	26296.6	43525.9	42882.8	40654.6	23733.1	38618.4	23087.6	24829.9	19150.8	32619.5	36443.2	52376.4	27709.6	34574.3	34567.8	34167.3	38653	31056.1	39272.9	27827.4	32079	30611.5	31229.6	27062.9	21933.6	30362.8	33266.1	29380.3	38588.9	28073.5	32355.1	27414.2	22460.6	24281.4	35546.9	27338.7	30830.6	23565	30471.6	30489.9	27674.2	32120.2
COG0288	Carbonic anhydrase	10397.9	9774.08	20244.2	19783.3	13805.2	28483.5	10072.5	13448.1	28155.8	45645.8	12775.4	25780.6	11311.5	13229	10334.9	19528.8	27480	39518	11437.3	20606.3	18169.6	21905.7	17626.4	21742.1	17619.2	12253	13993.1	17314.4	36809.7	26496.4	18176.5	16255.7	23139.6	18678.5	23609.4	19093.3	32474.2	34693.2	7428.13	10306.6	16457.7	14603.7	11642.3	8717.58	26327.1	22222.8	20273.8	22371
COG0289	Dihydrodipicolinate reductase	18993.3	16985	22261.1	27357.4	32476	48147.7	26799.8	44003.9	43052.9	41079.8	23856.6	39706.2	26050.5	27489.4	19288.9	33078.5	37855	53030.4	27774.1	34705.3	35169.8	34572.3	39356.6	31561.1	41325.9	28837.9	32445.5	30814.5	33297.6	27877.4	31407.2	31114.3	33672.4	29566.8	39164.5	33900.5	41098.6	43959.2	22731.6	24615.4	35576.6	27387.7	31573.6	23636.1	30670.2	30536.9	28002.2	32673
COG0290	Translation initiation factor IF-3	18993.3	16985	22261.1	27357.4	32462.6	48107.4	26780.9	43993.5	43001.5	40847.3	23808.7	39285.9	24997.9	27469.8	19212.9	33030.3	37812.6	53017.6	27724.9	34679.8	35110.8	34551.4	39287.6	31519.8	41254	28961.9	32410.8	30754.8	33272.5	27158.5	26309.3	31058.7	33495.5	29530	39093.3	33750	41088.3	43795.9	22682.6	24598.4	35553.9	27387.7	30995.6	23595.1	30590.2	30503.9	28002.2	32673
COG0291	Ribosomal protein L35	18919.8	16999.5	22201.5	27356.4	32470	48113.7	26802.5	44010.4	43027.1	40859.3	23827.4	39291.4	25483	27479.7	19282.7	33056.5	37849.8	53020.4	27768.3	34679.8	35169.8	34557.3	39356.6	31528.1	41336.9	28957.4	32460.8	30756	33288.6	27653.7	31400.7	31061.6	33661.9	29483	39153.5	33750	41088.3	43790.4	22686.1	24601.4	35544.4	27291.7	30934.3	23525.1	30587.8	30503.9	28001.2	32711
COG0292	Ribosomal protein L20	19021.3	17045	22281.1	27408.4	32470	48113.7	26802.5	44010.4	43029.1	40859.3	23827.4	39291.4	25680	27479.7	19282.7	33056.5	37849.8	53020.4	27768.3	34679.8	35169.8	34557.3	39348.6	31528.1	41336.9	28957.4	32460.8	30756	33288.6	27653.7	31400.7	31061.6	33661.9	29483	39153.5	33750	41088.3	43790.4	22719.6	24616.4	35553.9	27387.7	31027.6	23595.1	30590.2	30503.9	28002.2	32711
COG0293	23S rRNA U2552 (ribose-2'-O)-methylase RlmE/FtsJ	313.33	200.67	1779	2015.18	170.65	728.58	577.29	1157.12	2487.96	4978.01	666.01	1326.17	1655.7	847.36	681.25	2225.07	427.03	544.93	1354.1	10651.8	3180.76	1837.49	2372.41	6185.32	1854.53	436.07	896.41	1871.17	6628.13	8291.38	10300.7	3002.09	3905.47	6436.84	4289.08	1144.19	2303.21	1461.5	866	1425	886	1737.66	765.67	200	912.49	341.17	1734.67	973.83
COG0294	Dihydropteroate synthase	12252.5	11222.6	20963.8	19664.1	23695.6	40680.4	20930.4	25996.5	31299.4	36865	16967.2	30321.8	20562	19916	14206.1	23076.2	30309.6	41639.5	18089	32557.2	29372.8	27276.9	20733.9	24730.2	32314.3	22644.2	23169.9	24560	27606.2	18815.6	27554	24739	24766.6	20440.2	30810.2	22981.6	34492.9	36294.2	17054.6	16006.6	26353.6	22955.9	20813.2	13039.4	27522	26300	24533.7	27697.1
COG0295	Cytidine deaminase	19033.1	17274	21556.2	28011.4	33976.6	48271.7	25723.1	50030.5	43100.1	41539.5	23792	38250.6	25686.7	28289.9	19218.8	33035.3	37889.9	53010.1	26700.8	24411.1	32603.2	35283	38363.8	26108.7	40259.8	29427.4	33955.3	30002.2	32896.1	26862.8	21659.2	28570.4	35158.5	30416.7	35340.2	32087	39362.1	41362.9	21887.1	21468.9	34334.9	25919.7	28156.5	23716.2	30077.4	30143.2	26785.2	32145.7
COG0296	1,4-alpha-glucan branching enzyme	26191.2	22983	25637.6	36385.3	41021.8	64343.1	31678.4	66974.5	53689.7	43314.6	28869.4	46524.2	34749.8	32439.9	19791.6	40738.2	43854.6	62645.2	38186.3	37323.5	46364.2	48843.3	56835.9	30321.9	64177.3	47887.4	45241	41627.9	37450.3	35015.2	28795.1	39689.9	42242.6	37833.5	42204.9	36483.3	46458.1	48248.6	27860.5	28413.3	46650.4	34264.6	43135.2	32292.8	32883	36244.7	28759.8	35170.9
COG0297	Glycogen synthase	11525.8	9221.04	6416.57	12946.4	20655	21257.9	9684.66	29431.1	28480	14228.7	13431.3	31694.1	15460.5	16454.7	8819.98	16406.4	27853	32624.2	23066.2	18932.8	13212.4	13076.7	25749.3	12251.8	25522.5	19635.6	21063.8	15291.3	16642.2	26235.9	11945.8	15030.5	21007.2	21462.5	15350	21652.1	20765.2	28276.5	15334.5	15123.3	19592.8	13896.9	25376.5	19990.2	13102	16441	11175.6	20947.5
COG0298	Hydrogenase maturation factor	2120.5	1740.55	5357.59	4031.06	840.2	2814.55	4421.22	5113.03	3364.72	7786.29	2927.19	17096.2	3904.28	4384.24	4733.55	6583.18	15070.2	19219.3	5710.14	6008.38	6237.47	4306.79	6161.95	16534.1	4111.2	1596.03	3120.36	5008.46	8696.91	11111.4	3457.81	7065.72	8572.54	15377.9	9601.29	3097.64	7451.63	4317.51	2394.22	3818.17	2437.46	3496.61	4135.18	1352.63	9450.03	7632.47	9203.01	13545.8
COG0299	Folate-dependent phosphoribosylglycinamide formyltransferase PurN	18968.7	17121.8	22239.5	27379.6	23611	28165.3	24759.6	43044.1	30430.8	26616.8	15542.2	34273.1	19741.8	22069.5	12848	24478.1	36485.6	52677.7	21878.5	13003.2	34939.6	33939.2	38894.9	31154.8	41196.3	28754.8	30366.4	29330	32974.1	27672.4	26203.5	22011.3	27744.7	27214.1	38876.5	33691.3	40315.8	43790.4	20592.4	20014.6	28203.1	23601.9	28131.3	20782.4	20428.8	22988.4	20088.6	26612.7
COG0300	Short-chain dehydrogenase	27066.9	24516.4	30904.6	31199.2	41666.8	69854.1	37863.8	48202	61108.6	64739.5	26352.8	28722	27952.1	27402.5	19187.7	34710.5	30071.2	41039.6	28665.6	42771	36556.4	37334.5	43245.7	40562.7	47246.8	30276.5	35090.2	32228.5	54267.8	49536.4	95128.1	40180.1	39787.8	31831.6	45732.2	39203.6	54095.2	61803.8	22813.3	24861.3	45333	32991.5	33860.3	24365	34257.5	32007.7	31110.9	27867.9
COG0301	Adenylyl- and sulfurtransferase ThiI, participates in tRNA 4-thiouridine and thiamine biosynthesis	9148.84	7035.04	2678.57	10576.4	17543.5	19010.3	8362.16	26145.6	21171	11859.9	10511.3	14624.1	13824	10391.7	6703.98	13109.9	10122.5	13043.7	16604.2	14117.1	11456.9	11196.9	22704.9	10186.6	22000	16317.1	18859.8	13359.1	12947.6	21305.1	10595.3	13965	15064.1	16474	11200.6	12954.1	8360.24	8852.65	12320	12067.8	16619.8	10951.9	18537.6	13007.2	4224.01	8375.04	5769.57	7410.5
COG0302	GTP cyclohydrolase I	12223.1	11326.1	18050.6	17534.1	23812	40528.4	20397	23628.2	32285.7	38491.9	18395.3	18117	20416.5	19095.8	14703.2	21154.5	17722.2	24114.4	15531.3	28233.5	25751	24670.2	20422.6	20450.4	30418.9	22778.5	26075	22475.3	28491.8	19876.4	27178.8	22825.4	23913.5	20734.6	31027.7	27232.1	38255.2	38369	15564.1	12047.6	27187.1	23704.5	18870.3	9374.24	19084	19571.5	19444.7	16811.3
COG0303	Molybdopterin biosynthesis enzyme	2383.73	1430.67	4668	4284.18	2903.84	3268	2391.23	6169.95	3379.25	8093.19	3171.8	20007.7	4747.1	5375.61	3424.69	8108.57	14810.6	18921.4	6030.35	6665.66	9394.19	5814.49	7478.38	20755.3	8845.03	2470.57	3948.39	7120	10497.6	14455.1	12942.2	8641.09	7620.31	9239.59	13564.1	4029.69	7676.46	5054.45	3010	5807	3197.25	4461.66	5080.67	1295.75	9974.12	7573.83	9440.67	14339.1
COG0304	3-oxoacyl-(acyl-carrier-protein) synthase	27497.3	26139.9	51007.9	70479.3	39143.5	60467.7	45398.8	63914.1	60881.3	65528.4	39179.6	52491.9	39357.3	42294.1	34370.2	60038.8	62971.1	117405	40941	53502.2	61787.9	66999.6	68304	62482.3	67744.9	52069.9	39302.7	42500.1	87398.7	50172.3	49043.1	48928.5	59376.8	51623.1	72880.9	47620.3	81674	81763.5	31129.9	37846.1	46232.6	42806.5	43882.7	31049.3	33794.3	32916.5	36479.8	39415.2
COG0305	Replicative DNA helicase	27933.9	26116.3	34029.7	34575.8	36250.7	52332.2	31818.7	50363.9	50717.7	54571.6	26114.5	56484.8	28544.1	30345	20748.4	37364.7	55280.1	75233	30395.1	39462.5	39869.4	41860.7	42649.9	37998.5	46868.3	31069.1	38413.1	40867.6	43587	40348.2	35179.2	33490.2	39348.6	36078.6	48617.9	43041.2	48441.1	50579.1	25253.2	26142	41850.7	32684.9	34294.5	25675.3	43632.6	43461.8	35863.6	45084.7
COG0306	Phosphate/sulfate permease	10834.8	10226.1	14885	20281.5	2180.23	8742.52	13522.7	16873.5	6525.06	8723.07	3985.89	30812	4884.36	6937.69	5333.82	10909.8	36244.1	59144.4	10724	8469.12	11080.9	13569.4	24688.3	15194.1	10815.9	9818.12	5487.5	10706.4	15079.3	4957.72	3672.22	4691.51	9276.8	8523.15	10546.5	4224.71	15838.7	11751.4	3524.04	3550.73	7848.64	5416.84	6831.79	7628.22	16265.5	13598.9	8736.73	21394.3
COG0307	Riboflavin synthase alpha chain	11795.2	12223.4	20805.7	20978.5	29526.3	44324.1	21599.7	35550.4	39627.2	39435.3	22141	37007.3	22398	25636.5	18482.7	31682.6	36936.7	51829.6	22230	33622.7	32296.1	31540.4	25806.1	29120.6	39604.9	27817.2	29004.3	26210.6	32219.1	23827	33265.9	28031.3	29485.5	26317.3	37061	31534.1	39833.9	40570.7	17678.4	19368.6	28912.9	26053.5	21658.2	17710.4	29750.3	28835.5	25926.4	30564.1
COG0308	Aminopeptidase N	1086.46	877.62	1955.24	2161.03	648.48	2302.83	1571.56	1802.35	3932.98	7683.31	898.17	1859.18	4045.07	4113.09	898.92	2309.28	578.03	854.68	1553.76	11518.9	7046.49	9187.01	7465.89	10110.6	8574.13	7633.91	3152.3	2542.34	7187.05	8708.17	10741.5	4676.57	6818.01	9018.67	10443.1	4648.52	9642.06	8474	963.34	1550.66	2609.49	4636.31	1992.36	687.85	1000.5	411.51	2106.33	1272.83
COG0309	Hydrogenase maturation factor	4949.87	2997.45	4823.69	4492.53	10579.7	4405.53	6004.98	7323.06	11235.1	9311.05	7559.69	23358.9	6147.58	8777.21	7208.24	8163.24	19059.7	21804.7	9499.47	6266.07	4606.37	4509.65	8206.96	14608.8	6633.24	7802.06	10781.4	8988.77	11739.7	15461.7	4721.02	8350.86	11888.5	13345.9	12495.1	11529.2	9651.23	7305.21	8522.22	6680.47	8678.41	6686.48	11069.4	5796.13	9527.1	9035.5	9802.34	16034.4
COG0310	ABC-type Co2+ transport system, permease component	6001.94	5213.07	6433.94	4383.23	9684.5	5301.27	3760.06	13693.7	11322.2	10173.2	6799.65	22563.6	5799.47	9314.48	4883.18	12187	17429.6	26910.7	6004.18	6412.19	6446.09	7923.33	7702.27	12332.9	10061.8	5818.77	7843.93	8668.4	12424.6	17292.3	3533.76	4186.27	6649.59	7926.65	12770.6	11934.3	7630.89	6551.46	5830.51	5929.3	4312.28	4603.03	8970.24	6024.42	12117	8822.87	7863.5	14637.5
COG0311	Glutamine amidotransferase PdxT (pyridoxal biosynthesis)	4187.8	2464.7	4643	2908.4	4105.67	2746.39	2730.74	3658.57	7543.9	2999.02	8868.13	20111.5	6012.81	8759.16	7084.51	9853.43	18358.7	19869.5	9413.13	15416.9	1896.83	2391.67	3138.58	2847.66	3934.7	3450.3	4880.63	3728.68	3576.37	5284.87	4031.14	4895.64	6920.84	3559.33	4093.8	9278.4	12571.5	20061.4	10643.5	14188.9	4535.33	3190.8	9336.64	9553.3	9175.1	8412.34	7878.26	16065.9
COG0312	Predicted Zn-dependent protease or its inactivated homolog	9938.1	9198.7	14108.4	9894.16	1652.7	4785.95	8861.56	6346.88	6377.2	10435.2	1912.28	3911.04	6133.02	3439.18	2317.42	5885.9	7588.56	7473.34	3033.4	22657.7	10491.8	6843.04	8144.1	19281.6	11671.6	3759.36	4002.44	14240.2	19917.1	17981.3	3380.84	8562.06	9440.2	15453.9	14902.3	6616.68	13168.1	10683.9	2689.82	3312.2	4578.36	4427.74	4586.26	1608.38	3472.5	1770.68	3864.26	2368.16
COG0313	16S rRNA C1402 (ribose-2'-O) methylase RsmI	25958.6	24428.2	37707.3	41550.3	46863.3	75614.2	42474.4	58358.1	63541.5	66028.5	29555.4	46277.3	29322.5	33265.5	23232.6	42486.8	50154.4	74775.7	31292.6	47789.6	53611.6	50084.1	52822.3	49079.4	52724.3	33441.1	41132.6	43981.8	49339.6	29842.2	37816.2	42421.1	42983.7	37157.5	60808.3	47731.9	60295.2	59518.9	25863	27906.5	53233.2	42648	36779.9	27803.6	47842.4	45621.6	42270.2	43594.1
COG0314	Molybdopterin synthase catalytic subunit	313.33	200.67	1779	2015.18	171.65	709.25	569.29	1154.62	2468.96	4834.18	661.01	1352.67	1656.7	847.36	686.13	2227.07	427.03	544.93	1354.1	1300.83	3180.76	1787.49	2382.03	6144.32	1854.53	392.07	904.74	1853.17	6702.63	7973.38	12905.1	2947.34	3916.89	6392.84	4283.2	1118.19	2308.21	1465.7	866	1425	886	1737.66	641.67	177	884.49	341.17	1535.67	902.33
COG0315	Molybdenum cofactor biosynthesis enzyme	10450	8146.24	6873.77	12304.9	13068.3	8498.1	4949.73	22233.2	15695.6	13953.1	9044.3	27692.1	8415.1	13367.5	6928.69	15162.6	22759.5	30530.4	12927.9	7377.36	8602.99	10029.7	23252.1	15385.4	12723	7676.77	11381.9	11525.6	15922.4	23579	14440.1	8884.89	12059	15908.5	15313.9	16844.6	19142.6	23534.7	9718.84	10420.8	10740.3	6600.86	13849.4	14683.4	13259	10714.7	11214.8	18440.5
COG0316	Fe-S cluster assembly iron-binding protein IscA	678.39	309.01	3923	5454.54	376.95	1733.16	1370.12	2446.86	7081.13	14601.5	1487.78	3261.26	5476.35	1748.83	1647.12	4962.21	1060.34	1406.79	3136.22	12411	6005.71	3677.47	5092.08	12487.6	3831.59	1010.21	2077.38	3772.01	19020.4	24246.9	20882.9	6779.93	10704	18802.8	8358.62	2421.07	4544.88	2968.95	1813	2867	1772	3779.98	1429.01	436	1899.47	726.51	3332.01	1852.49
COG0317	(p)ppGpp synthase/hydrolase, HD superfamily	25637.4	24022.6	38314.2	43126.5	47070.9	76044.9	42871.5	58962	65975.9	71184.9	35637.2	49526	37418.8	40505.1	28592.9	50038.2	50904.8	74875.8	35956.5	60096.2	56943.5	55919.4	54000.8	49188.4	57358.5	40093.8	44056.2	44524	55426	37681.2	50855.5	48149.4	52076.5	45811.9	63979.6	49022.1	63114	61408.4	31114.2	34327.2	53341	43229.2	37465.6	30034.7	48213.8	45665.6	44575.4	45718.4
COG0318	Acyl-CoA synthetase (AMP-forming)/AMP-acid ligase II	19484.1	17989.3	30561.8	37748.5	33105.1	68251.1	25113.7	47437.9	61693.7	53603.6	27650.6	38395.8	35805.2	23258.1	20334.6	33553	38542.7	46247.1	40390.9	50482.2	48179.4	37780.3	45982.4	38980.9	64869.3	44151.7	43812.2	42521	57915.6	51699.6	72736.5	42957.1	48689.3	52085.9	43759	29639.4	39056.7	30752.2	25748.1	27379.1	46305.5	41696.8	38266.5	26970.9	31518	37201.5	28240.7	31527.9
COG0319	ssRNA-specific RNase YbeY, 16S rRNA maturation enzyme	18991.3	17002	22281.1	27347.4	32470	48133	26754.5	43993.4	43048.1	41003.3	23827.4	39291.4	25680	27479.7	19282.7	33056.5	37849.8	53020.4	27768.3	34679.8	35169.8	34557.3	39291.6	31501.1	41322.9	28957.4	32452.5	30631	33223.6	27877.7	31375.7	31061.6	33607.2	29467	39065.5	33750	41069.3	43790.4	22719.6	24616.4	35553.9	27373.7	31027.6	23595.1	30590.2	30503.9	28002.2	32711
COG0320	Lipoate synthase	7498.46	7763.68	14697.9	15399.1	13281.4	26471	14294.7	11641.6	22590.1	29896.2	5191.08	6179.53	4715.66	5721	3958.35	9731.37	12356.1	22028.2	3065.68	13436.6	16314.5	19475.3	14473.9	17919.3	17626.8	11528.8	9273.57	13536	21850.2	9762.92	15250.3	11066.8	14696.9	16114.3	22387.5	13485.1	21739.5	18153.2	2338.41	1829.09	15526.5	11971.9	6426.3	4115.19	17169.3	15019.6	12461.2	8603.46
COG0321	Lipoate-protein ligase B	7699.96	7947.18	14930.9	15568.1	13275.4	26405.5	11769.7	11370.6	22642.6	29892.7	5178.08	6175.03	4739.16	5642.5	3945.97	9841.87	12347.1	22037.2	3050.68	13413.6	16533.5	19519.8	14550.3	18141.3	17664.8	11615.8	9279.07	13453.5	21908.2	9793.42	14985.9	11091.1	14736.2	16197.8	22795.9	13536.1	21850.5	18299	2373.91	1850.09	15536	12076.9	6098.05	4163.19	17207.8	15047.6	12474.2	8580.46
COG0322	Excinuclease UvrABC, nuclease subunit	18441.9	16528.2	22254.4	27290.4	32470	48087.6	26664.5	43954.4	43027.1	40828.3	23827.4	39223.4	25664	27479.7	19278.7	33056.5	37848.1	53020.4	27729.3	34581.8	35154.8	34261.3	39285.6	31422.1	41322.9	28957.4	32406.3	30631	33153.6	27555.7	31375.7	31061.6	33610.9	29467	38972.5	33747	41005.3	43409.4	22682.6	24598.4	35553.9	27360.7	29906.7	23367.4	30579.4	30496.9	27919.2	32646.7
COG0323	DNA mismatch repair ATPase MutL	17693.3	16753.5	21739.1	26954.4	32214	47908.5	25742.7	43630.4	42971.9	40668	23348.5	38705.2	25511.9	25384.2	19129	32808.5	37611.6	52790.9	26849.3	34115	34924.8	34094.3	39001	30659.8	41134.9	28644.9	31516.8	28738	32446.6	26749.5	31216.5	30916.3	32551.7	28282.2	38576	33686	40541.2	43248.9	21440.6	24094.4	33919.9	27178.7	28726.7	23292.9	30540.8	30371.2	27716.2	32358.5
COG0324	tRNA A37 N6-isopentenylltransferase MiaA	25900.4	24340.2	36656.9	41232.3	46747.3	75069	37104.7	56354.4	63502.9	66162.4	34802.2	48160.4	35783.6	39318.2	27882.1	48263.2	50085.4	73965.9	34496.4	49410.4	54115.8	54262.4	51656.4	43594.1	57324.9	40236.7	43156.3	42700.3	49114.8	29503.3	40586.3	45294.3	48309.1	39553.6	58213.5	47808.9	60483.8	60160.9	30139.2	32557.3	51982	41484.6	37034.3	28638.4	47308.7	45300.4	42883.8	44532.9
COG0325	Uncharacterized pyridoxal phosphate-containing protein, affects Ilv metabolism, UPF0001 family	18991.3	17002	22281.1	27347.4	32471.9	48113.7	26757.9	43991.1	43031.9	40859.3	23828.6	39249.4	25681.7	27479.7	19284.8	33059.7	37855.8	53016.2	27810.9	34647.8	35169.8	34497.3	39283.6	31421.1	41313.9	28912.4	32215.8	30524	33207.5	27508.5	31395.7	30960.6	33610.9	29423	39054.2	32891	41069.3	42659.4	22719.6	24616.4	35553.9	27373.7	31027.1	23595.1	30590.2	30503.9	28002.2	32711
COG0326	Molecular chaperone, HSP90 family	19432.1	17978.1	22922.5	27696.3	32486	48111.3	24864.7	43666.1	42687.2	37662.9	23421.8	38564.3	25268.1	27489.8	16922.4	32399.5	38111.7	53514.5	27154.6	33853.1	35766.1	36330.2	37900.4	30133.5	41216.4	28606.7	29562.6	30315	33521.6	26795.8	30292.2	30882.5	33399.3	29458.1	38799.1	33186.7	41966.2	43521.7	22906.9	24652.7	35854.9	27660.6	30204.2	23580.6	30796.5	30661.5	27932.8	32689.3
COG0327	Putative GTP cyclohydrolase 1 type 2, NIF3 family	15768	12916.9	8152.84	17665.4	15804.5	23885.7	16570.6	39025.2	18852.8	12656.3	17233.2	29551.1	22165	17951.2	12073.3	23602.8	22940.6	30391.9	24861.7	21144.9	22523.1	16357	36294.2	14409.1	23367.6	12132.9	17810.7	16182.3	17111.9	24720	24982.7	18542.7	18771	16026.7	20161.8	15982.6	19740.3	23344.7	19031.5	21276.6	18976.6	13840.5	25114.9	21994.9	13808	14437.5	14667.4	22346.6
COG0328	Ribonuclease HI	8740.64	6870.74	4123.77	10250.4	15071.1	18681.6	13822.9	28077.1	15510.3	11281.3	9824.37	12807.9	12349.4	10799.1	6572.02	13842.5	7929.31	12489.9	14822.3	15019.5	14392.4	12810.5	22518.5	14100.1	21047.6	11080.1	14672.5	14109.2	14313	20876.4	19631.8	13373	12685.2	14931.3	15874.8	10303.6	8783.52	7078.4	11236.7	11631.1	12705.9	9099.86	18092.3	11136	4650.89	7524.38	6514.57	6500.4
COG0329	Dihydrodipicolinate synthase/N-acetylneuraminate lyase	56498	49662	55050.5	84164.4	64995.8	106769	49475.6	115772	96511.1	91613.1	42991.6	81378.5	49036.1	49198.6	32510.6	68470.7	81255.8	128033	56416.8	68268.2	71495	81606.2	109492	64207.8	91357.8	69127.5	68582.7	66882.2	89651	83528.3	50638.4	60153.3	70248.6	65183.8	77059.2	71795	98914.2	109133	38760.5	38436.7	75223.7	52869.9	54774	49637.1	63572.9	59785.3	49994.9	59051.9
COG0330	Regulator of protease activity HflC, stomatin/prohibitin superfamily	16626.8	13749.2	17275.2	21017.9	19158.3	22955.2	15841.5	32327	27002.7	22509.8	18076.5	22242.4	25491.1	20864.4	13859.5	26493.2	16334.1	16159.2	24361.7	39094.5	22465.8	18983.8	31906.5	31611.1	28012.9	17095.3	21609.2	24541.8	34162	51417.3	26976.2	24866.3	30087.1	31449.1	25134.2	25865.8	34477.3	45630.6	20734.9	23228.2	16591.9	13813.8	27376.3	16949.5	8276.68	9730.65	13623.7	13439.5
COG0331	Malonyl CoA-acyl carrier protein transacylase	20079.6	17059.2	23243.1	29027	32628.1	48446.8	26402.3	44448.9	45218.1	45478.8	23921.3	39366.7	25705.5	27516.2	19509.4	33649.5	37958.5	53250.8	27804.9	34715.6	35264.3	34336.4	39507.5	31300.2	41500.9	28827	32161.2	30205.8	39182.2	33114.8	31984.8	31315.5	33971.7	29475.7	39536.4	32959.9	41131.4	42670.4	23017.9	24882.7	35521.2	27751.9	30468.4	23651.7	30670.7	30499	28209.5	32764.5
COG0332	3-oxoacyl-[acyl-carrier-protein] synthase III	23532.4	22013.8	39787.6	41140.8	32459.3	52323.8	36205.8	50395.5	44598.3	42178.1	24572.7	40261.1	26593.8	29314.5	20316.1	37125.4	48040.2	72784.6	28102.6	35544.2	39641.5	39000.7	44729.5	40230.4	48596.5	31177.3	34937.7	42050.9	49062.4	29605.5	33042.5	34041.3	36074.6	30335.3	42389.4	34644.2	52368.3	49710.8	24809.6	26420	38605.2	28942.7	32999.7	24831.3	33132.5	31618.6	29576.5	33815.7
COG0333	Ribosomal protein L32	18937.3	16930	22239.1	27343.4	32450	48007.8	24307	43730.9	43002.1	40770.1	23910.9	39464.9	25633	27344.7	19834.7	33021.5	38023.8	53049.4	27733.3	34665.8	35161.8	34551.8	39230.1	31335.1	41330.9	28957.4	32436	30354.5	33194.6	27610.2	31319.2	31002.1	33651.2	29458.5	39120.5	33750	40604.3	43575.4	22682.6	24598.4	35491.9	27274.7	30981.3	23561.1	30531.2	30473.9	27952.2	32625
COG0334	Glutamate dehydrogenase/leucine dehydrogenase	27396.1	24945.4	35918.8	42208.6	46711.1	75381.4	41697.7	56977.4	65446.3	70601.2	28776.1	44976.7	28958.1	33030.9	22878.3	42793.8	50465.1	74854.6	30702	47347.9	51835	53267.7	50286.2	37571.4	54433.1	39655.2	40982.1	41972.7	55397.1	36159.5	51133.5	39252.8	45582.3	40190.2	56944.1	47127.3	59299.8	60052	24591.5	25360	51753.2	40448.8	36471.9	27787.6	46853.6	45136.3	38480.2	40154.1
COG0335	Ribosomal protein L19	18991.3	17002	22281.1	27347.4	32470	48113.7	26754.5	43993.4	43029.1	40859.3	23827.4	39291.4	25680	27479.7	19282.7	33056.5	37849.8	53020.4	27768.3	34679.8	35154.8	34557.3	39291.6	31501.1	41322.9	28957.4	32460.8	30631	33223.6	27622.7	31375.7	31061.6	33610.9	29467	39013.5	33750	41014.3	43690.4	22719.6	24616.4	35553.9	27373.7	31027.6	23595.1	30590.2	30503.9	28002.2	32711
COG0336	tRNA G37 N-methylase TrmD	18993.3	16985	22261.1	27357.4	32470	48133	26802.5	44010.4	43048.1	41003.3	23827.4	39291.4	25680	27479.7	19282.7	33056.5	37849.8	53020.4	27734.3	34679.8	35169.8	34506.3	39356.6	31491.1	41336.9	28957.4	32460.8	30756	33288.6	27870.7	31400.7	31061.6	33661.9	29483	39164.5	33750	41088.3	43790.4	22682.6	24598.4	35553.9	27223.7	30995.6	23595.1	30590.2	30503.9	28002.2	32673
COG0337	3-dehydroquinate synthetase	19359.6	17203.4	22225.8	27275.4	32442.5	47890.5	26558.5	43174.4	42844.1	40835.6	23499.5	38531.2	25503.9	27342.2	19217.3	32307.2	37774	52935.7	27068.8	34040.3	34769.8	34298	39187.1	31260.1	41277.9	28948.4	32198.8	30179	33096.1	27913.7	31298.7	29090.6	33551.9	29319.5	38655	32836	40936.2	42782.8	22430.6	23846.4	35565.1	27373.7	31372.9	23812.2	30540.6	30501.2	27809.2	32619.8
COG0338	Site-specific DNA-adenine methylase	18423.3	12965.5	8442.46	17547	6622.9	19775.8	10852.3	18571.2	17127.1	15769.5	4295.93	4712.28	11468.3	5701.89	2916.52	9512.54	9057.81	13026.3	11297.1	13867.7	17965.8	20191.9	28317.3	15044.7	25600.5	20513.9	14384.7	14012.1	22061.5	27714.8	9311.75	11072.9	14533	14161.5	15015.2	6578.64	20854.8	17487.1	8074.58	10814.2	15125.6	13262.8	15155.2	10370.1	5740.24	8395.02	3752.65	4076.74
COG0339	Zn-dependent oligopeptidase	16879.8	17597	38684.9	41197.1	29450.5	57385.8	34161.7	32126.9	46273.5	60959.8	23090.1	19981.1	19386.3	22925.4	18689.3	35398.9	31946.5	60093.9	15744	41482.9	46935.7	49032	33451.7	35643.4	41219.9	30419.1	23346.2	27906.2	53054.7	20246.5	38458.1	33516.7	39216.1	35008.5	50188.1	31093.6	47887.3	38580.4	16593.6	18307.4	35724.7	31662.7	15863.6	13997.2	35151.9	30267	31749.2	25287
COG0340	Biotin-(acetyl-CoA carboxylase) ligase	22333.3	19315.1	25806.1	28563.4	32719	48335.7	26810	44173.4	43071.1	40896.3	23859.4	39475.4	25747	27470.7	19275.7	32997.5	37922.8	53038.4	27846.3	34793.8	35193.8	34772.3	39645.6	32196.1	41523.9	29072.4	32444.8	30990	33315.6	31570.7	31697.7	30945.6	33544.9	29413	39202.5	33910	41123.3	43958.4	23798.3	27271.4	36200.9	27974.7	31227.2	23665.1	30955.2	30818.9	28681.5	33118
COG0341	Preprotein translocase subunit SecF	5038.73	4650.47	6117.2	5485.88	5688.71	14405.9	5968.29	10247.4	9978.07	8770.72	4765.3	17436.7	8749.88	6194.09	5190.3	6925.91	18065.3	20118.5	11251.8	17376.8	12716.1	7886.84	7161.51	10757.6	16357.3	8405.58	7266.21	8477.14	11282.6	13083.4	17684.7	8403.9	8425.49	11038.2	10478.1	8514.69	14728.3	19769.6	5490.67	8732.67	4853.9	7248.66	10350.7	5249.85	10230.7	11954.8	7784.6	14041.7
COG0342	Preprotein translocase subunit SecD	8120.37	5712.57	6743.44	7139.41	16139.5	17345.7	8821.79	22674.3	19148.6	14191.9	11507.9	28949.5	12422.2	13923.1	9851.1	16445.4	24239.7	30149.1	15636.6	18926.4	13279.5	12292	13448.9	17872.6	24209.9	16840.1	18797.6	15128.9	15302.6	21502.3	20679.1	14282.6	16096.7	17196.4	16900.7	17581.6	19923.3	23818.7	12915	13971	13328.3	12162.9	18761.1	11899.6	13474.4	14582.7	13498.2	21858.7
COG0343	Queuine/archaeosine tRNA-ribosyltransferase	18993.3	16985	22261.1	27332.4	32449	48050.7	26794.5	43984.4	43007.1	40859.3	23827.4	39275.4	25665	27460.7	19239.7	33019.5	37794.8	52979.4	27768.3	34638.8	35169.8	34491.3	39219.6	31032.1	41199.9	28824.4	32402.8	29977	33211.1	27577.7	31356.7	31013.6	33661.9	29483	39019	33713	41041.3	43790.4	22682.6	24595.4	35553.9	27378.7	30981.6	23595.1	30590.2	30503.9	28002.2	32658
COG0344	Phospholipid biosynthesis protein PlsY, probable glycerol-3-phosphate acyltransferase	13197.6	10231.8	7197.84	13422.8	20678	22057.3	16376.3	31639.6	28968.5	16398.3	14108.6	32058.4	16269.6	17605.5	11718	18643.8	28661.6	33797.8	23234.2	10041.2	13855.3	13551.4	27543.7	15880.2	25976.8	20214.3	22582	18624.4	17108.2	26773.8	13033.3	15502.4	21995.7	21678.6	18419.6	21819.5	22020.8	29431.2	17043	17626.8	21350.5	13918.1	27080.9	21889	13499.1	16623.9	12768.6	22212.8
COG0345	Pyrroline-5-carboxylate reductase	20437	18804.5	22421.1	28125.8	32396.3	48377	26817.3	44174.4	42976.5	40940.2	23555.1	39713.5	25466.6	27152.5	19331.4	33128.3	38155.1	53270.5	27796.7	34837.8	35297.8	35585	39769.4	33192.2	40684.5	28670.7	32617	31431.8	34182.9	28387.8	31076.3	30500.2	34882.1	29914.7	38871.4	33825.5	41668	44623.4	19505.6	22495	35886.8	27635	31731.7	23946	30830.8	30662	26846.5	30819.3
COG0346	Catechol 2,3-dioxygenase or other lactoylglutathione lyase family enzyme	44418.6	39420	42993.9	56375.2	50936.3	76424	50481	84553.9	83555	92023.2	37507	73469.2	44818.3	47515.9	30105.1	58109.8	77781.4	114239	48098.4	46967.6	59328.8	62178.2	78336.2	57904.9	83393.8	56159.8	55736.2	55849.6	96933.3	84412.1	66166.1	48656.9	56599	48467.2	72958.1	64156.7	78655.9	85864.9	36261.2	35076.2	56571.2	43770.8	49509.8	41251.6	50873	52878.6	43891.3	54848.7
COG0347	Nitrogen regulatory protein PII	10970.9	7723.85	16377.9	18474.6	21102.8	30330.1	12561.1	25069.4	26320.9	37947.3	16199.7	33058.9	12870.8	17194.8	13415	24233.7	28782.3	41875.7	15984.6	39926.9	25587.1	27373.6	19717.7	27523.2	22841.9	17054.9	20208.3	21559.1	29552.1	22644.3	21384.3	24000.1	29172.5	27128.7	30095.2	17551.6	24218	20979.7	9946.26	13497.4	26028.1	21866.8	16024.1	10675.1	26739.9	23801.4	23479.9	26427.2
COG0348	Polyferredoxin	1712.23	2019.1	3659.6	2306.21	411.53	1402.07	1868.5	1412.47	358.09	237.96	239.48	221.53	413.24	877.43	363.79	1142.85	1993.94	1727	105.07	443.55	4840.37	6122.81	1926.6	3308.51	1846.93	504.74	717.17	2358.79	2543.04	1230.01	954.72	785.74	2045.47	897.1	4493.05	1620.2	6036.24	3961	345.67	333.17	1917.38	1424.32	1219.35	291.65	1372.05	596.12	271.72	279.98
COG0349	Ribonuclease D	718.66	461.5	551.67	1624.18	99.15	347.08	1099.63	262.12	2243.63	4797.84	218.84	480.84	1207.37	337.86	339.92	1241.07	258.87	369.93	532.6	9973.66	129.76	489.49	798.58	581.32	278.53	287.07	988.9	795.18	5877.13	8125.55	7147.35	731.42	3254.14	6028.67	313.08	51.19	96.38	289.01	105	18	102	543.66	1564.84	347.84	222.32	38.84	253.67	78.66
COG0350	O6-methylguanine-DNA--protein-cysteine methyltransferase	19314.9	17145.7	22875.3	27879.9	23904	46644.7	27317.3	42162.2	35229	40630.1	19013.9	34490.3	23476.5	24280.3	14253.8	30228.7	34343.3	51152.3	23178.1	33878.4	33244.8	33313.8	36717.7	29174.9	36903.1	22801.2	24849.7	28742.8	32108.4	25471.9	37633	27360.1	28794.7	25623.1	33950.1	25701.6	37630.9	40992.2	18794.2	20101.2	30317.3	23864	25730.4	20193.7	31141.7	29414.8	26583.7	30187.3
COG0351	Hydroxymethylpyrimidine/phosphomethylpyrimidine kinase	14859.1	13754	22122.7	23617.4	31236.3	46206.1	21614.8	38824.3	40761.2	42168	29297.1	55077.7	27551.1	32074.7	24063.8	40486.5	50564.1	70275.2	29308.1	30026.6	34794	35088.3	26773.1	30919.5	42048.5	28627	31781.2	29493.5	34199.9	26984.5	33332.2	32309.4	37503.6	28631.1	39866.6	32974	42068.9	42887.6	24660.2	30055.3	32631.9	27156.3	32011.6	24012.6	38421.4	37109	32136.8	42516.6
COG0352	Thiamine monophosphate synthase	23234.5	21352.7	40056.9	39568.1	51622.5	84566.4	35112	57809.9	73706.9	66453.9	38199.4	53633.3	37702.5	40951.8	29652	50367.4	55741.7	77483	39857.4	52780.2	60049.2	58043.5	43746.9	47872.7	72768.9	51504.7	47689.6	49504.2	53172	31098.3	50979.4	48699.3	51049.6	42300.7	64560.4	51182.7	65527.9	62889.3	29955.6	35119	56952.8	48849.9	44763.5	31993.1	48741.9	50554.5	44618	46510.9
COG0353	Recombinational DNA repair protein RecR	19021.3	17045	22281.1	27383.4	32470	48113.7	26802.5	44010.4	43029.1	40859.3	23827.4	39291.4	25680	27479.7	19282.7	33056.5	37849.8	53020.4	27768.3	34679.8	35169.8	34557.3	39356.6	31528.1	41336.9	28957.4	32460.8	30756	33288.6	27639.7	31400.7	31061.6	33661.9	29483	39153.5	33750	41088.3	43790.4	22719.6	24616.4	35553.9	27387.7	31027.6	23595.1	30590.2	30503.9	28002.2	32711
COG0354	Folate-binding Fe-S cluster repair protein YgfZ, possible role in tRNA modification	213.33	62.67	1737	1988.18	149.65	667.25	484.29	1078.12	2363.96	4823.01	649.01	1306.17	1544.7	705.36	624.25	1504.07	383.03	493.93	1334.1	1299.83	2780.76	1614.49	2264.41	5916.32	1810.53	305.07	878.74	1529.17	6570.13	7937.38	10223.7	2902.09	3833.14	6284.84	3866.08	1063.19	2171.21	1299.5	831	1419	886	1737.66	515.67	177	828.49	313.17	1487.67	873.83
COG0355	FoF1-type ATP synthase, epsilon subunit	16402.2	12935.5	8445.41	18690.2	19606.7	23278.3	8796.72	36385.4	31867.9	16865.9	15211.4	33576.5	18222.6	17602.3	11901.3	18519.8	28333.7	33022.8	27847.9	20263.5	15730.9	13553.7	41561.2	21678.7	27777.8	20325.1	24112	19681.8	17815.3	26688.1	23445	17768.8	22824	23023.9	19730.5	22530.6	23476.5	29503.7	17946.2	18863.5	23529.6	16846.9	25981.2	25080.8	14107.9	16213.9	14204.4	23001.2
COG0356	FoF1-type ATP synthase, membrane subunit a	23354.3	20301.2	22821.2	32600.2	35223	50162.7	19902	54942.9	46551.1	42425.8	26023.4	42802.9	28633	30747.7	20521.7	34227.5	40384.3	54072.4	34308.8	35105.8	35040.8	36257.8	54069.6	33978.6	42351.9	29888.4	36572.3	32710.5	33815.6	28287.2	32743.2	32255.6	37639.9	31882.5	38701.5	34124	42620.8	45775.4	25375.8	26873.4	40003.7	30960.7	32569.7	30205.8	30872.8	31027	29184	34833
COG0357	16S rRNA G527 N7-methylase RsmG (former glucose-inhibited division protein B)	15008.2	13015.7	15140.8	24022.5	31542.2	45325.7	22757.6	40851.1	40045.5	38415	23100.5	38307.5	24783.8	25883.8	18386.1	30383.9	35146.1	50559.5	27477.3	34065.1	32546.8	31110.9	36318.7	26777	38766.2	28252.3	30946.2	25550.4	29534.5	27112.1	30776.2	30290.8	31994.9	28591	33906.4	31242.9	28753.9	32025.5	21582	23787.3	32647.8	24473.6	28168.4	22227.5	28762.6	29137.5	26559.5	31705.1
COG0358	DNA primase (bacterial type)	20456.1	18984.4	24638.3	28036.8	32967.5	50306.7	28171.6	44827.9	44557.6	42608.9	24038	39433.4	26026.2	28531.7	19555.9	34280.4	39020.4	53990	27961	35019.3	35916.4	35149.6	40223.4	32702.2	41893	29200.5	33004.4	32718.2	34864.2	27935.2	31676	31381.7	33959.3	29581.9	42669	35114.4	48539.8	48699.6	23574	25232.5	37317.7	29865.7	32928.3	24256.8	32014.5	31662.1	29248	33426.7
COG0359	Ribosomal protein L9	19021.3	17045	22281.1	27408.4	32449	48044.4	26802.4	43984.4	43006.3	40852.2	23826.9	39291.4	25665	27450.8	19239.5	33008.5	37794.1	52979.4	27767.5	34638.8	35169.8	34485.4	39219.6	31039.1	41198	28824.4	32418.8	30002.8	33222.6	27568.2	31354.3	31013.6	33614	29483	39020.5	33713	41041.3	43790.4	22719.6	24613.4	35553.9	27387.7	31027.6	23595.1	30590.2	30503.9	28002.2	32711
COG0360	Ribosomal protein S6	19021.3	17045	22149.1	27263.4	32470	48113.7	26802.5	44010.4	43029.1	40859.3	23827.4	39291.4	25680	27479.7	19282.7	33056.5	37849.8	53020.4	27768.3	34679.8	35169.8	34557.3	39356.6	31528.1	41336.9	28957.4	32460.8	30756	33288.6	27653.7	31400.7	31061.6	33661.9	29483	39153.5	33750	41088.3	43790.4	22719.6	24616.4	35553.9	27387.7	31027.6	23595.1	30590.2	30503.9	28002.2	32711
COG0361	Translation initiation factor IF-1	18919.8	16999.5	22179.5	27366.9	32470	48104.7	26802.5	44010.4	43029.1	40859.3	23827.4	39291.4	25680	27469.7	19282.7	33056.5	37849.8	53020.4	27768.3	34679.8	35169.8	34557.3	39356.6	31529.5	41336.9	28930.4	32460.8	30756	33280.6	27653.7	31440.7	31061.6	33661.9	29483	39153.5	33750	41088.3	43790.4	22686.1	24621.4	35544.4	27291.7	30936.3	23525.1	30587.8	30503.9	28001.2	32711
COG0362	6-phosphogluconate dehydrogenase	8723.63	8124.35	15450.2	17218.1	4793.78	7220	11192.7	11981.6	10315.9	16847.1	3749.59	19183.1	3500.5	4911.41	5651.67	8942.21	24566.7	38039.8	4061.26	6466.23	13323.5	18700.8	13003.6	14277.3	14228.7	11457.1	8752.06	13116.5	23013.9	13007.4	3625.22	5414.76	11669.1	15691.8	17122.1	13239.1	19564	18343.2	2382.41	2231.76	8218.3	8056.92	6053.92	2853.19	13880.2	13742.2	9595.07	13850.2
COG0363	6-phosphogluconolactonase/Glucosamine-6-phosphate isomerase/deaminase	35886.8	35272.4	55469	59848.2	54350.1	82894	53661	72625.2	72167.2	78990.2	37150.4	52141.2	31735.9	38584.8	28105.4	53744	65804.7	97192.6	35864.9	40808	66316.1	76135.3	66131.2	53516.1	67117.7	51142.2	52585.5	54435.3	68123.7	38024.4	31085.5	47359.1	59313.8	45647.2	72770.4	58778.7	82095.9	79816.6	29634.3	29381.9	60430.9	48451.3	38491.1	32624.6	52747.4	52420.2	44504.4	45389.1
COG0364	Glucose-6-phosphate 1-dehydrogenase	8688.63	8122.35	15450.2	17218.1	4735.61	7131.67	10419.4	11423.5	10198.3	16708.1	3063.41	18299.2	3076.5	4203.58	2431.18	7844.04	23736.3	37900	3153.76	5803.9	13266.5	18623.4	12794.1	12855.3	14185.3	11109.8	8677.56	11997.9	22448.7	12677.7	2556.72	5133.42	10751	14027.1	17028.2	13245.1	19409.3	18425.2	2301.41	2240.09	8202.3	8060.92	5360.25	2732.19	13538.2	13569.5	8371.07	12810.9
COG0365	Acyl-coenzyme A synthetase/AMP-(fatty) acid ligase	7217.76	7501.35	15532.3	16908.6	17531.7	38260.7	16295	19756.1	28909.5	30412.1	13768.5	11277	14289.1	11256	9955.26	17740	14211.5	21663.1	14088	17810.2	24564.9	22254.1	16070.4	18863.4	29165.4	17610.9	15392.9	15864.3	23149.4	11015.5	39146.2	20219.3	17891.4	11801.5	23458.6	15785.8	20415.1	17005.9	9765.79	13310.1	20182.8	19895.9	11943.5	6751.49	17088.7	18806.7	15747.7	11468.8
COG0366	Glycosidase	61963.4	50029.6	41498.3	69948.7	110462	109109	69462.7	129597	145199	105233	72206.7	129490	63274.5	81073.2	52829.1	90350.2	114500	150187	84534	92998.2	75139.8	88800.2	117021	67565.3	105565	83135	100653	82982.8	94793.2	100871	48162.6	74141.3	97777.9	88165.4	100091	105936	86710.8	82660.7	67530.2	65796.1	94265.7	63958	90918.8	76868.8	73728.1	77254.7	67825.9	92698.9
COG0367	Asparagine synthetase B (glutamine-hydrolyzing)	19388.5	16103.6	16999.4	25625.1	34230.8	47176	25561.7	40635	41917	36766.3	21696.1	25169	23454.3	23531.9	15559	29708.4	23193.1	34876.1	23914.9	29248.7	32248.3	34164.4	35084.9	23592.1	36580.9	27814.8	28043	28688.8	28552.6	25125.6	18734.4	27980.7	30935.2	28041.7	31934.7	28237.2	28605.8	26518.5	20063.5	19875.3	34951.4	25816.3	29839.7	19118.2	21633.2	24421.2	21342.3	19046.4
COG0368	Cobalamin synthase	16967.7	15619	19213.3	25276.4	27974.9	45868.5	14984.9	37944.2	38387.7	31888.5	21637	35223.9	23248.7	24912.1	18152.7	31286	35704.9	50490.3	25253.5	31729.2	29740.4	28955	36151.4	23199.7	37718.3	28135.7	24499.6	24175.5	30921.5	24955.8	29708.8	26572.6	29162.8	23687.2	27565.1	24105.5	36328.7	38360.7	20396.2	20089.9	29314.6	22140	24888.4	20583.2	25143.8	23493.1	21015.9	26705.3
COG0369	Sulfite reductase, alpha subunit (flavoprotein)	192.33	45.67	545	1618.18	62.15	300.25	270.29	213.12	2236.46	4711.01	153.51	297.67	1431.2	244.36	331.75	1229.07	242.53	357.93	442.27	420.83	167.76	143.49	813.74	273.32	342.53	99.57	467.41	158.17	5899.63	7527.38	14592.7	638.25	3212.14	5855.34	313.58	9.19	69.21	14.9	105	11	43	589.66	13.67	66	183.49	2.17	109.67	14.83
COG0370	Fe2+ transport system protein B	33992.4	27778.6	26958.8	44991.1	50104	70375.2	34608.4	77261.2	65435	47775.8	35564.8	67712	41071.2	39632.9	22749.5	44059.5	61136.8	84351.7	51219.2	43422	48849.5	47115.2	73731.6	41045	61276.7	41215.3	46351.2	44264.7	42849.7	42713.1	47032.3	44821.4	48237.1	40156.4	52327	46446.9	52269.2	53963.8	38230.5	41031	53417.7	38855.9	53516.3	44994.2	42965.9	45818.1	37874.3	51016.1
COG0371	Glycerol dehydrogenase or related enzyme, iron-containing ADH family	15869.5	13186.1	12550.9	11304.2	9781.67	7846.53	9557.39	17728.6	15337.7	21898.9	7184.75	41132.3	7589.27	11448.6	8519.49	15876.7	35006.8	48279.3	12564.4	10228.2	4374.6	8499.68	9668.87	14578.3	9994.39	8085.61	10157.8	14928.7	22652.1	43252.4	5198.56	8705.86	14925.8	21905.9	10099.6	7057.54	6596.78	6520.95	7728.84	10372.8	5681.88	6331.55	11167.3	8342.35	19412.7	16640.4	12824.5	26784.9
COG0372	Citrate synthase	21129.7	17436.9	17731.2	30389.1	35923.9	49113.5	20209.7	44805.7	53793.3	39722.7	26351.6	38599.7	24232.5	21411.3	17140.5	27260	34005	45166.3	32353.8	33506.5	26111.8	29843.6	46911.8	22924.6	39902.5	32518.3	35218.1	31853.3	39303.9	33665.4	38481.6	30020.6	33197.3	31816.1	31863.2	31587.4	30140.2	26087.4	21691.3	20144.4	39609.6	25228.9	31712.1	23765.7	27294.4	29669.1	23304.8	27457.3
COG0373	Glutamyl-tRNA reductase	5124.57	3791.17	6613.84	5739.51	4837.51	2790	3309.04	5561.61	4057.92	9662.19	3243.98	19543	4742.6	6888.44	5203.68	6608.24	18282.6	20400.8	7210.35	5670.99	5102.19	4034.83	6671.88	10289.3	4248.36	2180.24	3601.06	5724.42	10738.8	14155.8	12890.2	4588.43	12188.3	9554.26	8699.91	7811.19	14247.1	21028	5873.84	7836.67	4405.33	4773.66	9030.01	8053.59	10181	8587.17	7685.24	15253.3
COG0374	Ni,Fe-hydrogenase I large subunit	1830	1705.38	3621.09	2829.81	418.38	2066.63	2996.79	3108.25	1001.92	3014.28	1822.5	15214.8	2460.92	1614.55	1540.36	5250.95	14496.1	18514.5	3268.87	4414.73	3794.54	2299.3	4236.16	9110.39	1969.01	728.12	2042.28	2512.62	1655.62	4722.46	1373.09	3878.79	6667	12374.2	5157	1362.78	5123.25	3041.01	1525.72	2345.5	1514.46	2007.78	2902.51	1019.13	8419.37	6908.8	5908.01	11367
COG0375	Zn finger protein HypA/HybF (possibly regulating hydrogenase expression)	8102.32	5303.29	5233.53	9256.12	1322.03	5405.9	4570.66	10117.6	6259.7	8072.19	3449.26	17282.5	7162.28	4066.06	2088.31	6258.01	15195.5	19168.5	8635.39	5273.75	5125.77	2991.65	17796.2	11004.1	3448.87	4096.89	7498.41	5614.39	7908.55	11411.4	2652.78	6967.93	10710.3	14451.8	5742.26	1769.04	6156.31	3860.46	4342.4	3969.8	8598.32	5277.81	8270.09	6149.47	8907.43	7517.34	6669.35	12259.9
COG0376	Catalase (peroxidase I)	141.33	45.67	407	1451.18	28.15	282	239.54	211.62	2156.71	4643.51	119.26	623.42	437.7	196.11	290	1233.07	187.78	367.93	448.02	478.33	42.76	158.49	278.74	248.32	168.53	118.57	290.16	178.67	5844.63	7536.14	3295.68	687.84	2960.47	5888.59	190.58	159.69	70.46	169.75	105	31	0	360.66	15.67	56	92.49	2.17	104.67	4.83
COG0377	NADH:ubiquinone oxidoreductase 20 kD subunit (chhain B) or related Fe-S oxidoreductase	6668.26	6799.3	9783.26	13430.5	14339.6	26574.3	14901.6	13693.1	22624.9	30000.5	11157.4	9066.13	10964.9	12374.1	8853.59	16018.3	11946.3	21474.6	7233.28	14945	18772.8	19506.4	11745.7	10461.9	16189	11186.8	11027.8	12176	21177.8	9548.64	18632.5	14701.2	17770.2	15923.9	20960.6	14083	17630.9	15955.5	7167.23	8040.89	16102.7	14135.9	6575.7	6670.87	16452.1	14713.8	14319.3	11786.8
COG0378	Ni2+-binding GTPase involved in regulation of expression and maturation of urease and hydrogenase	9820.49	6198.96	6714.53	9613.19	7524.84	7385.98	6274.35	13724.3	15789.9	13537.5	7687.55	33292.8	9728.82	4500.15	3943.93	7868.24	29636	36630.8	11899.2	9030.06	5888.87	3748.46	19662.8	12065.6	7186.77	10406.3	13516.2	8492.27	18546.2	19365.1	4252.66	10040.8	11116.9	12035.5	9730.55	15315.1	16976	21245.2	7706.73	6227.13	12504.1	6929.81	9512.92	7122.8	15990.8	13901.3	10456.3	23139.7
COG0379	Quinolinate synthase	12833.5	11414.6	17569.1	17696.5	27954.5	41115.7	20462.6	24428.8	37388.1	33265.8	19545	32181.2	19868.3	20858.1	12892.8	22230.8	32693.5	42950	20863.7	21800.6	27637.4	26790.6	20065.2	19511.4	32411.9	25157.1	23599.2	21282.9	29623.2	23357	26871.8	24323.3	24924.2	22777.4	30285.9	29233.5	34394.7	37496.4	15787.8	16375.7	26809.3	23279.7	21396.1	12790.2	25448.2	27300.4	21565.9	26468.7
COG0380	Trehalose-6-phosphate synthase	3404.31	3557.17	8593.44	11944.8	1054.23	3902.95	7495.16	5623	5442.19	7603.91	1045.04	1654.03	1133.58	2293.11	1442.09	4846.55	7469.48	17304.2	1001.98	1272.38	7432.96	9795.9	7462.1	6807.66	7654.59	7768.65	1942.92	2741.01	16116.3	8264.17	1500.05	2669.4	6157.52	8584.19	8262.88	3600.47	14285.7	12432.5	1142.51	1070.33	2821.12	3874.55	2368.51	1613.08	1856.72	1291.04	915.88	774.23
COG0381	UDP-N-acetylglucosamine 2-epimerase	38283.6	34440.9	41388.5	40262.3	18364.2	31749.4	25931.2	48356.3	29773.3	30330.6	17114.2	29336.2	23433.3	22278.7	14420.8	24979.1	39412.4	49941.5	24555.1	24863.5	41284.3	44893.6	52002	31277.5	49304.3	34665.7	31641.1	34906.3	37896.7	27219	25687.5	24287.5	28978.1	32301.9	42237.1	35502.4	48093.3	51061.9	21497	19502.2	33175.9	24692.1	26648.7	22539.6	23652.4	26041.7	22473	25811.1
COG0382	4-hydroxybenzoate polyprenyltransferase	269.63	167.55	1222.1	1861.8	658.39	1333.72	7094.16	3777.59	2853.1	5489.87	7245.85	17049	8629.5	8329.09	6375.91	9952.05	14827	19227.8	6907.19	5799.76	663.84	485.41	870.01	693.2	2380.01	663.29	2722.98	1046.67	6728.2	8364.28	13397.7	5276.33	7250.53	6327.19	2770.78	310.31	1069.56	537	5652.24	7544.13	845.51	710.88	3903.15	4225.33	7465.43	6474.52	5770.6	12286.3
COG0383	Alpha-mannosidase	7144.16	2166.84	6854.19	4945.07	2774.26	1425.92	12529.8	10541.3	984.87	969.23	728.77	510.87	740.34	2702.83	578.64	1991.29	1865.51	1595.92	400.25	498.24	1779.04	4237.46	1770.28	2417.2	2708	1141.31	3796.16	7797.2	4336.41	2930.87	686.66	911.06	3681.88	1130.96	1208	390.81	2492.86	2020.55	1397.74	1410.2	2190.96	443.43	3466.38	1708.95	372.45	234.92	732.12	839.67
COG0384	Predicted epimerase YddE/YHI9, PhzF superfamily	6595.03	4929.47	8739.8	7758.18	2280.65	2264.66	1419.03	8724.69	3185.42	6032.11	954.94	1960.67	2320.4	3708.12	952.77	4025.64	2683.74	2155.1	1375.3	2260.72	2517.59	5163.35	2438.68	2508.17	2382.13	1803.07	3270.38	3833.24	10407.4	18532.6	10520.9	1479.28	6178.95	7864.34	4116.82	5910.69	11524.3	17866.7	2996	3310.5	1959	2216.16	3107.11	3820	2572.49	910.67	2488.07	2400.83
COG0385	Predicted Na+-dependent transporter	16208.2	14415.7	28105.8	28144.2	18590	34195.7	23100.5	28080	30882	42117.8	22407.2	33422.5	22251.3	29334.3	19690.7	30288.9	31993.3	43983.4	26144.3	35348.6	26550.3	26090.9	32794.6	26297.7	23155.5	13136	18061.8	27662.8	35132	22606.8	42460	23260.8	31196.5	23133.5	33320.3	17898.3	29215.1	25839.3	21637.3	23917	31147.3	22518.8	24776	25045.4	27975.6	23563.1	30201.7	32548.4
COG0386	Glutathione peroxidase, house-cleaning role in reducing lipid peroxides	5915.78	5528.23	11913.4	14414.9	9210.12	15326	11136.6	13759.8	16214.4	16322.9	18366.6	11581.2	19534	16532.9	17287.5	21175.1	12798.4	19545.9	16706.2	8748.78	18234.9	20579.6	14318.4	13600.8	26139.8	17856.8	13763.9	7556.29	31144.2	22312.9	42590.7	16068.1	19343	13804.6	14311	15067.6	26099.5	30754.3	14270.4	15395.4	5585.05	8444.99	8603.27	7432.43	2392.1	4930.98	8363.82	8821.2
COG0387	Ca2+/H+ antiporter	151.73	45.67	407	1451.18	34.84	267.25	252.98	196.12	2164	4567.01	113.05	194.44	1048.35	186.36	299.56	1211.07	200.84	357.93	444.27	386.83	44.19	153.49	369.26	278.32	166.53	174.57	290.98	252.17	5773.63	7589.39	330.55	724.75	2956.39	5953.34	186.96	34.19	60.21	23.5	116	11	0	360.66	24.67	57.08	103.11	37.17	104.67	5.6
COG0388	Predicted amidohydrolase	34333.4	34103.7	60184.1	58954	61594.4	103468	50187.4	66670	84955.8	100414	40868.8	56873.2	38294.8	50241.9	38540.8	66557.8	70007.2	104089	38781.4	65335.5	75995.9	77038.3	57912.4	61768.9	74531.4	53408.4	49821	56458.8	77450	46536.9	54474.3	56523.9	71048.1	63712.4	82677.5	71236.4	104826	111166	33118	37775	69095.2	58636.6	43542.4	36309.8	67372.8	61961.9	56671	56198.2
COG0389	Nucleotidyltransferase/DNA polymerase involved in DNA repair	33108.2	28192.3	30446.9	48520.3	47385.8	69578.7	37583.1	76131.7	65411.1	62797.8	39117.5	41531.2	45302.6	44765.7	29165.5	48445.9	34253.7	48482.2	50006.3	41012.6	51363.3	48585.9	75417.2	46635.7	57466.7	37814.6	49873.4	47581.1	56117	53606.7	59858.7	47675.3	54274.3	44008.8	57302.6	45991.1	56021.5	55539.6	40110.6	41136.7	53556.8	40550.8	55619.2	44518.1	31926.1	34259.7	35241.2	33350.2
COG0390	ABC-type iron transport system FetAB, permease component	6330.53	6504.47	12317	14879.3	4098.5	5272.58	8245.96	8881.73	9749.78	16844.9	2226.69	4430.7	2352.61	3738.47	1966.18	5526.32	9799.17	19562.3	1229.67	2561.35	15192	18831.1	11585.5	11031.9	13687.9	10600.6	8314.6	11040.3	20299.1	8972.29	1997.3	3957.63	9505.33	13624.9	16484.6	12190.5	17971.2	16369.4	1624.62	1077.76	6977.59	7193.3	3629.67	2059.66	6684.83	7293.66	4602.99	3291.96
COG0391	Archaeal 2-phospho-L-lactate transferase/Bacterial gluconeogenesis factor, CofD/UPF0052 family	2858.53	2521.47	4844.8	4237.18	1697.18	1926.92	2930.47	4200.18	3541.77	9109.49	2053.65	15584.9	3881.3	4949.67	4236.14	5911.78	15314.9	18613.8	4200.18	5396.76	2218.09	2192.01	3423.89	4120.09	1952.29	1484.08	3202.79	4140.66	9904.05	12695	2430.35	1913.25	7126.57	9102.76	3790.53	7250.69	10917.6	18795.3	3637	4761.17	2889.5	1604.66	5316.28	4112.75	9172.12	7364.83	5904.07	12436.4
COG0392	Uncharacterized membrane protein YbhN, UPF0104 family	11306.2	9529.62	10669.3	12246.9	22801.1	29538.6	15123.5	16673.8	30970	33846.6	10563.7	26098.1	10912.4	13355.9	6470.6	14036.7	21918.8	26426.7	7581.48	18590.2	20833.7	23760.2	15445.2	16780.6	21467.6	15648.4	17435.1	20219.9	22095.4	22373.4	8949.61	15408.4	22401.6	21420	28688.8	26137.4	21839.1	22302.2	12703.6	10221.2	19488	16152.5	16445.6	8504.48	25676	23222.7	18909.5	23300.7
COG0393	Uncharacterized conserved protein YbjQ, UPF0145 family	13184.9	10691.7	15270.5	21527.3	17865.5	30302.1	17212.9	20435.8	24099.8	28160.7	12603.4	11357.6	14303.8	13757.2	9494.21	17179.8	13551.3	22042.9	12753.8	15871.9	20616.2	20734.8	26807.4	14239	17178.4	12147.4	14556.8	17988.2	16719.7	7066.41	29619.8	17457.2	21552.3	19175.6	20646.7	16785.1	20723.7	19309	12349.1	11605.6	21591.9	15751.7	12426.6	10698.8	16725.8	14716.1	15765.2	12885.8
COG0394	Protein-tyrosine-phosphatase	31252.2	27873.6	34682.1	46607.6	55445.2	79459.8	39475.7	63259.5	73464.7	67072.4	35194.2	64418.7	35610.2	40085.9	26265.3	44082.3	65144.5	93708.8	41874.4	52850.1	53012.6	56669.4	64628.6	43166.3	65363.6	51423.8	51456.5	47981.6	43463.5	27706.8	55939.1	49549.8	55467.6	53179.1	68891.6	52967.4	60145.2	53380.8	31525.4	33118.6	60654.6	45295.4	48079.5	35962.6	55542.7	55984.9	45174.4	53445.5
COG0395	ABC-type glycerol-3-phosphate transport system, permease component	79475.8	61883.7	17592.2	81288.7	119582	127760	58368	211272	150772	61647	75275	113587	81192	84849	51656.2	96449.6	76265	92991.7	122108	30722.7	68339.9	78982	192623	70327.1	147049	97837	120490	97064.8	69025.3	126637	63660.5	80818.2	105478	91074.9	85487.5	90305.4	61581.6	59678.2	81959.4	77127.5	97298.8	61497.2	117663	117186	33863.1	52414.2	48389.8	63144.7
COG0396	Fe-S cluster assembly ATPase SufC	15642.5	14177.6	18764.5	26316	30840.8	47959.6	26532.8	44129.7	42792.2	40630.9	23568.8	50633.7	24251.4	27198.8	19006.1	33463.5	48736.1	69833.4	28530.5	27089.1	31804.5	32406.1	36464.1	24816.4	39640.9	28021.9	31755.5	28188.5	31210.7	22929.3	20870.2	28356.3	33283.2	29375.1	34844.1	27928.1	30262.7	26848.7	20632.1	23085.1	33362.7	25917.5	29213.2	23670.5	36046.2	36294.7	29102.2	40437.8
COG0397	Uncharacterized conserved protein YdiU, UPF0061 family	151.73	45.67	407	1451.18	35.84	248.67	127.56	188.62	2152.42	4610.51	142.8	599.52	1161.26	205.11	271.02	708.06	169.76	242.93	442.02	368.99	91.86	83.15	326.55	126.65	219.86	137.07	330.9	194.67	5858.13	6589.81	9478.92	289.84	1197.14	222.75	217.58	183.36	162.46	458.75	116	43	5	364.66	26.67	60.08	145.11	37.17	104.67	5.6
COG0398	Uncharacterized membrane protein YdjX, TVP38/TMEM64 family, SNARE-associated domain	7438.17	5056.31	5593.97	14030.2	5164.79	16971.7	8821.8	18635.7	15565.2	15565	6243.51	21085.3	12525.8	10041.3	8202.49	10532	17705.7	21461.9	16080.9	9174.75	9650.71	6819.31	18185.8	7695.59	15543.5	8029.82	9152.26	12246.2	19833.8	21498	10535.7	8285.7	14626.1	20860.5	7645.48	4510.38	6597.1	7947.86	9773.34	10333.3	11648.3	7947.32	16445	14138.7	11071	12316.7	9012.91	15536.9
COG0399	dTDP-4-amino-4,6-dideoxygalactose transaminase	48204.5	43038.3	59725.9	72445.6	50333.2	61700.7	51497.1	101609	58038.7	49883.4	39977.1	62074.1	47925.3	48001.6	31284.3	67415.2	72168.5	113385	49615.1	31977.2	72152.9	70753.7	90444.7	60848.4	85174.4	57246.7	61017	67237.1	77314.1	56137.1	47314.6	49092.6	60307.4	44040.4	64249.8	50500.8	75534.4	73141.8	44640	41024.7	55184.2	42687.5	58278.9	46852.8	35443.7	40533.8	38154.7	45415.9
COG0400	Predicted esterase	201.33	78.67	407	1446.93	49.37	358.9	2366.41	221.12	2180.42	4767.33	172.72	258.01	167.54	261.36	270.32	684.28	175.21	233.71	551.83	600.48	73.43	428.15	237.13	430.31	153.19	42.57	1478.39	1245.86	5775.19	6796.25	207.23	155.17	1074.06	125.49	240.07	8.86	65.22	5.7	105	31	122	411.16	2007.13	147.01	111.99	28.51	280.4	29.83
COG0401	Uncharacterized membrane protein YqaE, homolog of Blt101, UPF0057 family	141.33	45.67	407	1451.18	22.15	286.29	225.72	196.12	2170.32	4710.87	94.51	192.67	229.34	185.93	279.73	1208.64	181.96	357.93	442.27	380.83	42.76	142.49	274.12	207.99	166.24	99.57	289.41	157.88	5768.63	7737.24	252.12	631.75	2947.96	5855.34	197.96	9.19	60.21	6.5	105	11	0	360.66	13.67	56	92.49	2.17	104.67	4.83
COG0402	Cytosine/adenosine deaminase or related metal-dependent hydrolase	25731.5	20360.2	20477.4	31397.5	18504.9	20547.4	24431	54099.3	29274.2	35362.1	13380.2	32419.4	18181.5	22974.9	12702.2	26388.4	28460.2	37488.8	20043.9	12535.1	17358.4	21239.3	44722.1	32214.9	19623.5	12898	22451.9	24875.1	51579.6	64441.9	21488.1	16570.6	29306.4	19069.4	29103.6	25174.8	40383.6	46930.2	17022.4	19597.1	20834.5	11039.6	26708	22680.9	17815.7	12818.9	18006.7	22769.5
COG0403	Glycine cleavage system protein P (pyridoxal-binding), N-terminal domain	3554	4766.8	1099.2	3288.7	1368.7	2116.75	2722.5	3296.05	1034.65	3212.2	1279.4	14872.1	4233.7	5076.65	1004.95	5328	16123.9	25405.4	2017.95	3171.6	2121.4	1663	3623.05	4543.9	2659.65	1816	3099.4	3070.8	2851.8	4937.2	1672.75	1440.05	1987.95	1430.2	3481.2	1438	2757.1	3084	3491.5	3087.5	1367.15	544	2506.7	1225.1	8374.85	6804.25	5287.5	12393.5
COG0404	Glycine cleavage system T protein (aminomethyltransferase)	8822.96	9096.18	15835.9	17856.1	15460.6	28705.8	16943.9	16113.7	22991.3	30300.1	6298.08	20334	7925.28	9737.25	4563.48	12857.9	25692.3	40237.8	4946.71	16254.4	19796.5	20695.3	13572.3	13897	16906.7	11985.8	11295.6	14256.1	24138.2	14317.6	7484.05	12275.8	15618.2	16224.3	22391.3	14513.1	21388	18835.2	5891.41	4895.59	17669.8	14877.9	7822.8	5276.69	24035	21292.9	16778.1	20255.2
COG0405	Gamma-glutamyltranspeptidase	4596.83	4165.84	8008.5	5819.18	250.91	1371.46	828.65	1518.45	3496.42	7235.68	702.05	1370.42	1967.28	2913.54	1078.93	2898.98	1282.41	1181.91	2134.7	2647.32	3958.19	3327.48	2921.74	8401.8	3155.1	519.81	1196.74	4806.22	10203.9	18462.8	1482.34	1548.39	6722.85	8645.09	6319.25	2098.55	4118.17	3472.95	2627	2855	2144.5	2811.49	3479.67	3601	2778.15	864.17	3992.67	2889.83
COG0406	Broad specificity phosphatase PhoE	38972.2	30509.6	34593.6	56186.5	67904.1	94084.5	40271.6	82317.1	92522.8	75840.5	43831.7	65483.8	49419.3	50985.2	34177.3	53661.7	57842.2	77668.6	57459.5	54100.3	52565	53432.6	82247.2	44215	73967.4	59958	68170.9	57053.3	67036.7	65981	68245.2	57189.4	62791.6	52194.3	60162.7	66987.7	73588	87610.1	44897.8	43011.3	71634.4	49567.9	66696.5	48562.4	47581.7	49501.4	45623	50571.7
COG0407	Uroporphyrinogen-III decarboxylase	10757.3	6316.17	11947.4	17177.5	7342.35	6867.87	5775.8	11249.5	10537.9	21827.7	3378.74	9698.38	6590.42	8424.77	2602.82	9359.5	10797.3	25326.4	2996.58	3687.38	14001.5	19858.8	16150.4	20743.3	14223.4	11100.7	10303.5	12211.8	21342.6	17028	12596	7194.99	12978.5	14209.7	19043.7	13394.2	18293.6	16372	4421.34	2846.66	7969.54	8431.96	7887.93	2700	6758.06	6858.45	6186.38	4109.98
COG0408	Coproporphyrinogen III oxidase	141.33	45.67	407	1451.18	27.65	269.25	244.29	196.12	2175.96	4567.01	132.01	198.17	911.7	231.36	307.25	1216.07	213.03	357.93	442.27	451.83	101.76	143.49	347.74	216.32	249.53	100.07	356.41	158.17	5899.13	7526.38	9501.68	656.09	3110.47	5914.84	248.08	11.19	167.21	283.5	105	31	5	364.66	15.67	56	92.49	2.17	104.67	4.83
COG0409	Hydrogenase maturation factor	1996.67	1693.05	4132.09	2786.13	717.7	2409.93	3862.48	4181.86	3207.75	7632.65	2406.19	16030.5	3385.58	3886.81	4344.24	5469.74	14818.3	18908.7	4488.97	5079.87	3554.14	2749.45	4502.62	10702.4	2545.24	1470.03	2639.03	3591.17	7944.91	8876.93	2618.05	4196.06	5489.61	9186.51	5928.29	2040.31	5334.63	3019.51	1668.22	2375.67	1550.46	2204.28	3614.01	1173.63	8772.7	7319.3	7813.34	12680
COG0410	ABC-type branched-chain amino acid transport system, ATPase component	11829	9783.66	8054.31	15850.7	15479	21439.5	10767.7	31066	30356.2	32024.2	10798.9	25697.7	12752.8	12832.5	10100.4	20741.9	23000.7	30750	16995.8	10108.8	14432.4	13849.7	23966.1	10930.1	24027.9	15037.4	17994.4	15461.5	42855.6	51334.8	21233	11832.6	18949.4	17731.3	14265	16987	18738.4	23536.8	12866.7	13190.2	13355.5	8875.98	19406.9	13634.9	13486.6	14281	10092.9	17060.7
COG0411	ABC-type branched-chain amino acid transport system, ATPase component	10648.1	9506.32	7062.31	14671.7	13396.9	9861.04	9365.27	24266.8	19824.3	22173.8	8344.34	22793.5	7540.97	11401.9	8141.77	16251.5	21102.6	29914.8	10860.6	7690.73	8979.95	11089.5	21282	9622.37	9154.86	7749.22	13344	13262.7	28697.6	36301.1	6198.49	7458.38	16982.9	16807.8	12519.7	16452.4	17508	23099.3	11956	11752.7	10759.5	4233.82	16852.7	12526.9	13222.3	10770.5	9613.58	16428.7
COG0412	Dienelactone hydrolase	3502.74	3803.54	7297.79	13090.7	1204.4	3669.08	3767.25	4927.44	6505.18	11833.1	1063.1	2171.52	1542.14	2685.76	1593.9	4976.26	7079.28	17374	2020.9	2621.8	10106	9946.97	8060.67	10226.3	11215.4	8563.48	2505.56	4235.83	21516.1	16088.6	17202.1	5566.92	9964.54	15655.4	13532.6	5088.71	10804	8579.3	1228.34	1488.66	2776.89	4687.97	1505.2	682.78	1431.59	698.01	1526.6	1056.46
COG0413	Ketopantoate hydroxymethyltransferase	8976.46	8334.58	16689.1	18019.5	25397.4	40949.3	19057	23788.3	37633.1	33196	18442.4	27911.5	18994.3	21305.3	12576.2	22478.8	31212.7	42744.5	19583.9	30862.6	30674.9	27328.8	18602.3	16228.2	33960.6	23848.4	22265.1	21200.6	28386.2	14124.9	26657.2	23055.8	25131.2	21824.3	34003.4	25726.5	28327.2	23263.9	14829.6	15086.2	25900.3	23667.7	19470.6	15463	26383.6	27288.4	21774.3	26198.4
COG0414	Panthothenate synthetase	9409.46	8505.58	16908.1	18179.5	25778.9	41135.4	19318.7	24309.7	37921.4	35587.5	19235.1	29739.8	20075.5	21637.6	13418.5	22949.3	32027.5	43194	20354.2	31994.6	30811.9	27726.6	20024.5	19185.7	34613.6	24193.1	24062.4	23100.6	28654.2	14790	27107.2	23491.8	25700.2	21968	35336.9	26179	28771.5	23927.1	16487.6	15448.2	27191.3	23790.7	21184.6	15764.7	27032.6	27737	23561.3	27866.4
COG0415	Deoxyribodipyrimidine photolyase	141.33	45.67	407	1451.18	27.65	266.96	248.72	215.37	2175.32	4566.87	116.01	200.17	909.84	230.93	307.11	1208.64	212.46	362.93	442.27	475.83	101.76	142.49	347.74	225.65	249.24	99.57	356.41	157.88	5880.63	7498.68	9497.25	635	3101.71	5911.34	248.08	9.19	60.21	10.7	105	31	5	348.16	28.67	56	82.99	2.17	105.07	4.83
COG0416	Fatty acid/phospholipid biosynthesis enzyme	12137.7	9580.54	6489.41	12935.7	18374.7	20885.4	15711.2	30964.9	22506.4	15683.4	12417.9	30342.5	15752.3	15478.8	10404.9	17679.8	25552.7	32207.8	20089.9	19006.5	13500.9	13230.2	25385.6	13781.8	23895.8	17524.1	20741.5	16839.3	16725.3	26723.1	12249.3	14515.3	18186.3	18906.9	16732.8	18883.6	19772.5	26702.2	14709.9	15354	18330.4	12077.9	24708.9	18433.8	13293.9	15471.4	11673.7	20056.2
COG0417	DNA polymerase elongation subunit (family B)	141.33	45.67	407	1451.18	22.65	231.92	200.62	207.12	2161.63	4534.01	105.01	172.5	807.36	150.36	268.7	681.06	176.7	232.93	434.27	266.49	31.43	58.15	157.79	22.32	136.86	42.57	260.08	80.17	5742.63	6506.05	133.22	120.43	1043.72	42.5	167.46	5.86	45.21	8.5	105	31	0	360.66	399.67	64	92.49	2.17	104.67	4.83
COG0418	Dihydroorotase	632.66	443	413.67	1457.18	27.65	317.05	244.29	218.12	2194.46	4660.71	132.01	200.17	911.7	231.36	307.25	1216.07	214.7	391.13	442.27	451.83	101.76	143.49	353.74	217.07	249.53	99.57	356.41	181.8	5871.63	8063.78	9500.68	655.75	3143.74	5911.34	259.08	11.19	176.21	557.51	105	31	5	364.66	484	275.67	98.82	2.17	115.67	17.16
COG0419	DNA repair exonuclease SbcCD ATPase subunit	13716.1	11584.4	19093.2	25987.7	28813.8	45893.6	16035.8	37946.3	38252	32117.8	21888.8	36503	27380.5	29097	18391.3	30878.1	34916.7	49490.5	26546.3	23029	32208.9	32476.3	37082.3	29105.7	35996.8	26675.2	24197.6	20987	30862.4	22034.2	29429.6	28696.5	30229.8	23745.9	28239.8	25610.7	38846.7	41657	17659.3	18428.9	29119.2	23585.7	24987.8	20996	25827.6	23988.7	23623.2	29391.2
COG0420	DNA repair exonuclease SbcCD nuclease subunit	19899.5	16661.7	20830	28822.9	36906.1	49984.9	19816.3	52645.6	44703.2	46061.1	26039.4	46459.6	26296.1	30453.4	23878.2	40855.7	38832.3	59202.5	29422.9	25860.3	36196.2	39939.9	42318.6	36017.5	42920.5	31031.5	35439.8	35175.7	35042.4	34547.7	33002.7	32846.1	35374.6	27930.8	38020.2	34175.6	42605	44780.1	22103.2	22376.3	37306	27919.4	31630.6	24235.4	33231.6	32211.6	31139.9	35505.4
COG0421	Spermidine synthase	8815.04	6193.24	3169.77	9628.41	12813.8	19277.6	9105.21	26731.3	20652.5	13559.4	9571.98	25780.3	12446.8	12915.8	8431.64	14132.9	22208.5	28914.1	18194.8	8381.19	14197.5	12539.7	22952.6	10912.2	23098.2	15449.1	17958.4	14927.8	10575.3	12988.2	11554.2	12161.6	15577.1	17259	11475.6	7926.59	9898.23	8361.28	12532.2	14209	17025.3	11602.9	18486.8	16039.6	12495	14873.7	10123.8	18770.3
COG0422	Thiamine biosynthesis protein ThiC	14400.5	13126.8	21085.3	21945.4	28038.3	42292.4	18730.1	25776.3	38508.3	38241.3	20560.3	34787.9	19715.2	22004.9	16499.5	27158.6	35422.8	49391.6	21819.1	23901.2	29560.4	28289.1	24597.7	29518.9	35639.9	25979.4	23791.2	24869.7	31574.8	23142.3	28024.3	25450.9	28935.2	24481.5	34281.7	31053.5	37179.2	39554.2	15121.6	16117.9	27950.4	25413.7	23772.6	14852.1	27542.2	28136.9	24072.8	27266.5
COG0423	Glycyl-tRNA synthetase (class II)	16359.1	14679.6	16569.3	22807.2	31909	45962.2	24664.7	39898.2	39497.9	31648.3	21457.2	22621.3	22459.4	22503	15081.3	27297.7	22642.7	34472.5	22996.6	19240.6	30446.7	30923.3	34414.3	21758.7	37846.6	27232.8	28783.9	25792.4	22810	14289.7	19627.8	27406.6	26356.2	20569.3	31947.8	26122.3	28152.2	24423.9	19778.6	20333.7	33407.9	24516.1	26854.8	19656.4	20737.8	23186	20780.1	19503.3
COG0424	Predicted house-cleaning NTP pyrophosphatase, Maf/HAM1 superfamily	19124.8	17060.9	23736.3	29049.5	32516.9	48611.9	25636.2	44474.5	45165.3	44689.6	24144.7	40100.1	26472.5	27998.5	17332.2	33035.3	38025.5	53312.9	29004.4	35714.1	37889.9	35973.8	40554.6	36665.8	43012.1	28842.1	32029.5	31933.1	39628.3	34143.7	40427.1	33098.1	34816.7	29204	42914.5	33950.9	43190.9	43938.4	23550.6	26032.7	36225.9	28761.4	31423.8	23735.4	31215.7	30761	29476.5	33551.5
COG0425	TusA-related sulfurtransferase	8181.89	6290.25	8076.11	11137.2	14698	18356	6653.19	23136.8	21348.4	19314.4	10858.8	30241.9	14644.1	14249.4	7459.23	18233.7	24792.3	32028.9	14678.6	18597.2	14068.1	13999	15636	19122.6	25635.7	17233.8	19019.3	15350.8	23385.6	36299.2	26301.7	15320.1	19295.1	26762.2	18330.3	18147.1	21280.3	25934.2	10284.5	11401.8	14295.2	12824.5	16277.8	11685.3	14519.5	15040.7	12587.9	19785.8
COG0426	Flavorubredoxin	21994	19415	22126.4	29316.1	36546.2	51193.3	28341.6	54744.3	43988.6	45010.4	25460.4	43780.8	27147.5	33061.3	21485.7	40818.9	42643.5	61714.8	29312.2	26895.8	35318.7	38075.8	42197.6	32416.4	44663.9	32162.5	35267.9	34573.5	36907.1	32919.7	23677.5	31607.5	36253.3	33352.1	39017.4	37556.9	50173.7	58238.1	24149.5	26452.2	38318.9	26970.9	32248.2	25526.2	32824.6	31983.9	29622.9	35252.6
COG0427	Acyl-CoA hydrolase	13174	13324.9	22342.8	21419.4	31416.1	51686.1	27549.3	24201.7	42981.5	49698.9	20322.8	31978.1	17449.7	27184.3	18115.9	31093.7	37968	56967.2	19429.9	32907.7	24387.9	24006.9	23451.4	27832.1	22801	16961	16297.3	23915.7	25869.9	10628.2	25682.4	24000	31744.7	22647	35300	29054.9	39085.8	39386.7	12376	16639.4	31877.1	21706.4	18751.7	16926.8	37328.2	31763.3	30742.3	31749.2
COG0428	Zinc transporter ZupT	17942.3	14879.1	12734.2	18851.9	21896.2	35243.6	20399.7	45096.9	31757	13500.6	15601.9	19906.7	24983.2	19621.5	11933.2	19171.6	16369.4	17219.2	29091.8	19758.7	28380.3	21052	42818	26231.2	40826	24969.9	26357.9	22043.1	19606.4	30281.3	20815.8	24966.5	20899.2	21871.9	25776.1	20885.1	26734.5	29546.5	19080.9	21534.3	27517.6	18549.4	32215.9	24576.9	8723.1	14094.9	11177.6	13158.8
COG0429	Predicted hydrolase of the alpha/beta-hydrolase fold	2416.33	2233.67	3923	2548.18	203.51	738.96	568.86	1151.26	1890.32	3771.58	617.15	1298.88	1405.7	853.65	594.82	2280.5	1417.32	597.79	1355.55	1387.4	3561.47	2133.63	2715.74	6547.89	1885.1	1024.57	804.98	1847.6	7842.2	11006.4	10321.7	2962.04	3967	6426.77	4459.08	5674.19	10951.5	16543.5	866	1425	843	1564.66	752.67	176	1109.49	341.17	1717.67	1000.83
COG0430	RNA 3'-terminal phosphate cyclase	102.83	30.5	33.5	870.68	5	35.33	133.67	23	16.33	33	11	25.67	104.34	36	38.67	590.51	36.33	125	8	114.8	70.33	85.34	208.33	186.42	110.81	57	78.33	107.13	40	1453.72	5278.33	601.16	2532.5	5816.34	77	3.33	15	5	0	2.5	0	62.83	4.17	56	22.83	2.17	11.67	4.83
COG0431	NAD(P)H-dependent FMN reductase	754.78	335.95	1025.94	3056.52	172.28	793.41	732.59	678.04	5297.04	12509.6	385.31	1051.07	1414.06	909.47	889.05	3552.73	565.4	920.03	1156.2	1261.32	733.89	790.9	1142.4	1279.03	833.49	604.78	3279.26	1112.37	15358.8	19389.3	29087.2	1956.73	7290.73	12221.1	1198.4	2667.6	416.49	3857.6	555.68	210	400.16	773.15	910.84	189.84	318.14	223.18	464.08	182.16
COG0432	Thiamin phosphate synthase YjbQ, UPF0047 family	9842.58	9028.22	12772.6	19759.3	18431	39924.3	15399	25588	31651.8	30727.6	13897.7	11453.9	14554.4	10814.4	9710.76	17684.6	12988.2	20588.7	16717.6	16901.5	25379.8	22416.2	26424.8	10760.6	25281.7	17193.8	13860.9	16259.7	21790.5	11283.8	14940.5	19036.1	19653.9	18743.4	20782	14676	18457.9	15853.2	7715.65	11976.9	23338.5	19403.2	13845	10371	16001.1	18016.3	13199.6	10183.7
COG0433	Archaeal DNA helicase HerA or a related bacterial ATPase, contains HAS-barrel and ATPase domains	344.38	288.22	593.55	1681.68	276.18	734.5	468.53	727.44	2973.53	5695.4	444.04	905.51	816.15	611.34	716.31	2066.22	988.28	1165.65	607.54	10075.7	2977.16	2177.91	1042.46	509.08	1367.71	643.57	1335.89	796.32	6296.16	9027.33	9783.23	1229.24	4985.75	7179.09	1217.71	186.69	2621.39	1345.25	769.75	430.5	265	778.91	467.42	267.75	881.24	378.17	1126.67	672.33
COG0434	Predicted TIM-barrel enzyme	6211.8	4722.57	1243.1	7721.4	701.14	4223.69	1245.22	8112.77	3851.25	2132.6	1609.36	13875.4	2472.21	1162.47	701.81	2158.04	13547.3	18677	6348.93	3343.23	1594.23	1251.49	13514.5	1356.47	1266.57	949.27	1604.38	2591.56	4761.94	6900.12	972.26	1670.51	3183.25	1969.4	1471.09	372.76	1984.81	2102.2	1709	1650.3	3927.7	1706.03	3096.4	5658	7804.56	6794.7	4201	10481.4
COG0435	Glutathionyl-hydroquinone reductase	672.86	61.18	536.51	1681.17	22.15	269.25	234.29	196.45	2151.46	4896.52	94.51	192.67	231.2	186.36	279.87	1246.07	182.53	357.93	445.27	444.16	42.76	203.49	456.45	490.66	166.53	144.57	405.41	298.5	5826.63	7628.39	252.55	732.75	3038.39	5899.34	186.96	868.19	79.21	1137.5	536.52	213.5	41.49	416.66	478.19	115.68	234	168.84	248.18	106.83
COG0436	Aspartate/methionine/tyrosine aminotransferase	83072	77920.5	107871	127726	144349	228407	110955	178723	193821	208082	95291.8	158465	98928.2	112362	76441.4	145452	164116	251852	98027.3	137391	156226	158856	155757	133364	161532	115689	133717	135140	152414	101895	125732	127371	142354	121617	168540	136089	172615	164296	82024.1	83848.3	164484	127580	116940	84052.2	151582	143752	126556	135538
COG0437	Fe-S-cluster-containing dehydrogenase component	2865.47	2322.51	9471.17	13094.2	1852.9	4990.15	4277.82	10441.1	11248.2	20371.6	5366.54	12382.4	12456.9	6266.7	4965.32	16529.2	3832.74	3789.11	11721.8	9371.84	29922.4	17330.2	13577.8	38129	11179.6	3411.78	5317.72	13709.2	28929	41642.1	6428.11	23580.4	22924.6	33225.9	29113.7	7901.59	22101.1	12950.3	6879	11095.5	5624	9178.46	6253.19	2043.25	7624.23	3218.36	10787.4	6577.24
COG0438	Glycosyltransferase involved in cell wall bisynthesis	153410	140830	184498	216316	244615	391822	207977	306505	335610	334135	176900	220232	189816	195604	132539	239116	228733	327643	179226	200893	272693	274950	278945	196573	296516	209865	227868	215237	263108	184353	196577	225805	248184	185563	283511	255622	322667	353125	151292	156115	268570	210151	198437	155624	221346	217828	205785	205712
COG0439	Biotin carboxylase	3552.95	2315.47	5790.8	5155.51	1899.67	2479.71	3066.64	3818.63	3010.72	6141.84	1018.2	3142.16	2266.07	2382.96	1127.83	3140.65	2463.79	2660.72	1592.96	11123.5	4222.84	4456.82	3974.45	9830.77	4050.94	1290.89	3104.11	6465.38	10220.1	12903.4	11015.7	4155.91	7522.11	7186.99	5621.88	1933.97	4918.11	4108.05	3174.19	2899.43	2783.73	2382	3053.26	1639.47	1793.16	840.13	2352.86	1898.93
COG0440	Acetolactate synthase, small subunit	20015.6	16280.5	19384.7	28219.3	40882.1	49568.2	26193.3	44122.7	50874.6	44526.5	27639.2	45088.6	27066.8	33446	19961.1	34432.6	40711.8	55168.2	32025.1	35085.4	35498.6	35767.3	42727.2	35193.5	45042.5	31550.8	37644.3	34986.7	35272.7	28856	31681.6	30542.5	40520.1	33351	43613.5	36904.9	36087.2	30861.1	25017.6	25909.5	37382.3	29177.9	35785.4	27022	30854	31909.6	28695.8	34045.3
COG0441	Threonyl-tRNA synthetase	20024.7	17052	22527.1	27723.4	32482.6	48184	26988.3	44157.8	43040.1	40884.2	23847.9	39309.4	26252.2	27479.7	19303.7	33107.3	38011.8	53068.9	27769.6	34689.3	35201.3	34692.3	39451.8	31591.1	41336.9	29036.9	32462.4	30989	33289.6	27759.4	31419.3	31154.6	33764.4	29736	39169.5	33775	41139.3	43850.4	22682.6	24616.4	35569.9	27400.7	31066.6	23595.1	30590.2	30538.9	28002.2	32673
COG0442	Prolyl-tRNA synthetase	20142.3	17323.5	22582.1	27791.4	32467	48147.3	26203.2	44216.4	43041.4	40963	23793	39220.7	25656.4	27439.7	19275	33130.5	37907.1	53081.4	27717.3	34543.5	35169.8	34362.3	39330	31368.8	41330.9	28957.4	31899.3	30177	33272.6	28428	31403	31047.3	33649.2	29444.7	39123.5	33747	41093.7	43790.4	22756.6	24652.4	35530.9	27381.7	30194.7	23553.4	30585.8	30487.2	27915.2	32720
COG0443	Molecular chaperone DnaK (HSP70)	24114.5	21134	25415.7	36687.2	36556.7	51879.2	29058.1	52877.9	57314.6	51988.4	27311.1	44649.4	32282.6	31717.9	21765.4	37342	42087.4	55984.8	37214.9	37250.4	39211.2	37644.3	57037.8	39759	46478.1	35104.9	39945.7	36653.4	46635.4	46565.7	43498.5	38833.5	47425.7	46018	45660	38943.9	46052.2	48536.7	28923.6	30203.4	45086.6	33356.5	38111.9	32854.2	32154.3	32347.2	31479.5	36546.4
COG0444	ABC-type dipeptide/oligopeptide/nickel transport system, ATPase component	52916.1	43195.4	33304.8	59352.1	44476.7	57534.5	24633.2	110303	63181.8	67241.3	31363.7	98821.9	39510.4	42473.1	22479.7	61018.6	91105.8	134543	50933.2	28717.9	39651.1	46394.6	95383.7	53411.1	58919.9	42600.7	55496	54731.4	74522.5	104951	30184.5	36079.3	56381.4	52760.3	43780.5	57314.9	78581.4	108789	33994	34950.5	43831.4	29032.5	52091.6	49003.9	49630	45308.7	36812.2	65418
COG0445	tRNA U34 5-carboxymethylaminomethyl modifying enzyme MnmG/GidA	18811.3	16820.5	21942.1	27075.4	32500.5	48157.5	25954.2	44001.1	43032.4	40842.5	23777.5	39194.7	25659.4	27425.2	19270	33115.5	39021.6	53070.4	27707.8	34536	35523.8	34466.3	39755.5	31230.8	41362.9	29388.4	31910.3	30044	34715	27045.2	31398	31021.3	33749.2	29397.2	39169	38298	49661.2	58763.9	22802.6	24702.4	35494.9	27376.7	29874.3	23484.9	30637.8	30472.2	28046.2	33102.5
COG0446	NADPH-dependent 2,4-dienoyl-CoA reductase, sulfur reductase, or a related oxidoreductase	28015.4	24682.9	25702.9	35902.7	29428.7	48851.7	17222.6	46935.8	44116.2	37477.8	16225.7	33428	22986.5	18118.2	10173.8	25188.3	36328.2	51493.1	21198	22017.1	31627.3	31810	48380.3	23441.9	36600.6	28231.8	27139.4	28577.6	36270.3	35892.1	17346.8	25733.3	22138.2	21493.2	31528.6	38039.4	49123	60147.3	16815.8	14124.9	35968.1	24431.4	23104.8	21080.4	30593.8	28186.5	22316.9	26956.7
COG0447	1,4-Dihydroxy-2-naphthoyl-CoA synthase	7058.19	7430.43	13087.8	14470.3	14326.8	27558.2	8549.57	12454.9	22826.2	32186.7	11636.7	10321.9	11609.4	12353.2	9204.27	16719.4	12116.2	21181.7	8029.7	25214.3	21242.3	21039.9	14990	18669.8	17387.9	11416.9	12612.3	10896.3	21215.7	9761.31	10111.1	17122	18637.1	16338.2	22639.2	15117.8	20842.9	17344.5	8185.08	9250.79	16516.7	15442.2	6223.13	5392.85	17558.5	15095.4	16431.8	12735.6
COG0448	ADP-glucose pyrophosphorylase	26118.9	20413.7	12341.3	26607.4	41412.7	42872.6	19927.2	58980.1	43217.5	24596	25835.9	66538.7	29778.8	33695.9	17305.1	32575.8	56040.6	67213.9	44928.8	37445.5	26496.6	28112.3	51891.3	28066.1	49334.9	35559	40669.4	33372.6	29196.8	51293.5	23954.1	30708.8	34455.9	30619.3	33671.1	39712.8	41543.1	57480.8	33942	34536.2	42439.5	27686.5	51689	40760.1	27293.2	33648	24645.7	44189.2
COG0449	Glucosamine 6-phosphate synthetase, contains amidotransferase and phosphosugar isomerase domains	18269.2	16136.8	20228.2	27597.7	32124.1	47314.8	25728.4	43523.9	43105.4	41073.6	29135.9	42179.3	32450.8	33323.2	24166.3	38669.4	37639.1	52764.7	31912.2	36336.3	35023.2	34372.5	38567.2	29778.8	41141.6	28841.4	32806.4	29978	33709.2	29465.4	34607.3	34731.2	37451.1	29884.6	38802.2	33698.9	39035.7	43080.9	23898.7	28445.2	35144.8	27090.7	30709.6	25351.8	29630	29671.5	28763	33826.5
COG0450	Alkyl hydroperoxide reductase subunit AhpC (peroxiredoxin)	15883.9	15899.7	24868.1	24573	19219	34070.1	23716.8	29849.3	27455.2	41538.5	9694.09	27120.4	10022.6	14466.2	10596.2	24210.1	32312.3	50926.2	8017.89	29270	26775.8	28802.7	22567.7	29663.7	26216.8	16298	19023.5	24360.5	36977.9	29353.2	33225.4	18908.9	22824.6	21356.5	31740.8	23828.7	38677.8	42105.5	11036.8	10778.6	22332.8	18498	14084.3	11694.5	30073.6	24009.2	23021.7	26626.5
COG0451	Nucleoside-diphosphate-sugar epimerase	104516	103494	157952	176450	131431	199136	122828	191879	184556	200441	83154.1	116006	84315.1	104271	71983.3	142002	154699	250871	85454.2	110163	184563	200703	175347	144546	194969	142476	131239	144193	211290	142950	114579	116837	156730	134164	201000	156260	226200	218320	76874.6	77667.6	147852	125378	109684	86318.5	120739	118223	106238	101660
COG0452	Phosphopantothenoylcysteine synthetase/decarboxylase	17430.1	16399.9	21937.6	26873.4	33512	47930.4	25311.9	43188.1	42944.6	40073.7	23736.5	39137.2	25588	27167.4	19163.3	32754.6	37614.4	52841.6	27817	34606.9	36298.4	35878.6	39210.3	31333.5	41274.6	28977.9	31592.4	30450.6	32950.9	27240.3	31062.2	30957.6	33105.7	29311.7	38938.7	33753.5	40882.5	43357.9	21825	21753.4	34155.9	27325.7	30453.2	23271.7	30554.9	30705.9	27977.5	32617.7
COG0455	MinD-like ATPase involved in chromosome partitioning or flagellar assembly	1289.91	1353.17	374.17	1587.33	8642	1639	1404.5	1963.5	7986.5	1427	4644.5	4869	2401.5	3696.5	3407.5	3433.5	4814	2719	4255	10563	1557.43	1078	3774.64	3463	3769.5	6040.33	7113.57	2828	4724.5	5882	1966.57	3668	6611	3837	6062	8693	3997	4292	4537.84	3706.5	5694.83	3817	4896.84	4363.67	866.5	1640.67	2301.17	3457
COG0456	Ribosomal protein S18 acetylase RimI and related acetyltransferases	63360.9	51514.6	57318.3	84100.9	103676	120449	90542.8	153514	139195	114453	59904.6	118281	64516	66435.3	40111.2	81135.3	115232	161430	84343.2	59946.6	93425.1	90222.9	123103	85293.7	121228	83429	103949	99402	123586	118652	93032.6	76517.2	90133.2	82603.9	101941	101129	101534	106380	67968	70205	98470.8	74414.2	108086	74758.5	69823.9	80988.7	62244.1	84172.3
COG0457	Tetratricopeptide (TPR) repeat	0	0	20.6	73	0	0	0	0	0	0	0	0	0	0	0	0	0	0	0	0	0	0	0	43	0	0	0	0	0	0	0	0	0	0	0	0	0	0	0	20	0	0	14.25	0	91	0	0	0
COG0458	Carbamoylphosphate synthase large subunit	30123.7	28552.7	37019.8	44278.1	53198.6	88842.1	39283.2	72067.5	70999.6	70457.9	38863.5	56500.6	38851.9	40808.8	30653.5	56561.8	54947.4	83008.6	40981.9	51794.4	61642.8	61898.9	56924.3	48950.6	72547.2	49189.5	49853.8	49486.3	51134	36508.3	46440.4	51148.1	52854.6	43361.6	62137.9	49873.4	65616	63537.4	31056.7	36445.9	56991.2	46901.6	43363.7	32439.7	50403.5	50832.6	44877.9	46499.8
COG0459	Chaperonin GroEL (HSP60 family)	19033.3	17045	22225.1	27330.4	32438	48085.7	26180.5	43802.4	42999.1	40859.3	23812.4	39291.4	25652	27439.7	19267.7	33039.5	37826.8	53020.4	27756.3	34679.8	35169.8	34557.3	38982.6	31244.8	41336.9	28957.4	32469.1	30783	33288.6	27617.4	31358.7	31035.6	33665.6	29483	39153.5	33750	41056.3	43731.4	22711.6	24674.4	35378.9	27399.7	30973.6	23596.6	30590.2	30503.9	28002.2	32711
COG0460	Homoserine dehydrogenase	16077.4	12450.1	7741.79	12236.3	19128.5	21787	16650.3	32238.3	20697.6	11250.6	13316.7	32301.9	16202.5	16533.5	10708.7	17271	26627.8	33429	20859.3	10565.3	17161.1	15678.2	27053.1	20519	27319.9	18693.7	22274.5	21664	12311.3	20560	22507	16948.4	16348.1	14692.2	23096.7	21127.3	22279.6	28641.2	16514	16946.3	20613.6	13162.4	27639	18721.3	14231.7	16367.1	14077.5	21867.8
COG0461	Orotate phosphoribosyltransferase	22706.1	20430.5	24144.7	30416.8	40675.5	52641.9	28941.5	56798.6	45397.5	46045.4	27613.3	49578.3	28386.5	34797.6	23091.7	42245.5	44501.2	64010.6	32711.3	36554.5	41747.1	43198.5	46319.8	43108.5	48893.9	32755.1	39158.1	37927.7	36161.4	36707	34503.1	36829.9	42693.4	34664.9	47477.8	37246.4	47276.9	49528.6	28580.1	30658.7	41203.8	31103.9	40559.5	29923.1	34370.6	34209.1	32877.2	38615.4
COG0462	Phosphoribosylpyrophosphate synthetase	23066.8	20535.9	22993.7	30099.3	37031.2	51766.2	29241.9	55480.2	44669.4	45630.5	26533.4	46767.3	28286.9	32074.3	21724.8	41387.6	41671.2	62540.9	28858.2	35677	37818.5	40560.2	43162.4	36197.8	47426.8	32362.6	39020	35276.5	35412.2	36373.7	39092.7	34224.4	39019.3	33336.8	42497.7	36123.9	43963.8	47560.6	25936.5	27231.7	39072.7	28528.9	36390.1	26391.5	33737.3	32564.4	31504.7	36546.2
COG0463	Glycosyltransferase involved in cell wall bisynthesis	150362	141663	179041	221953	245391	363425	173714	303772	320901	319235	173505	239774	169965	196593	136292	252533	242201	378123	168296	205352	253049	258570	288614	208436	269710	201318	218129	211987	238986	170185	154923	214005	240920	184254	277363	238699	299835	302627	153317	147049	262400	198516	181323	152240	225464	204923	199231	205187
COG0464	AAA+-type ATPase, SpoVK/Ycf46/Vps4 family	5109.05	3856.15	2819.84	6683.85	1025.04	2222.47	2663.86	7154.35	3468.7	1191.18	1013.48	1193.17	5185.4	3234.95	394.85	708.05	523.98	426.79	3880.77	673.38	4453.77	3318.85	17731.1	4080.18	1170.14	591.67	1815.12	3719.98	950.92	516.75	888.71	1268.17	636.95	1369.4	1556.33	484.61	3185.31	1854.4	2510.36	1995.42	5141.89	2615.65	3271.92	5228.73	936.63	368.63	1224.85	807.87
COG0465	ATP-dependent Zn proteases	31228.8	26403.2	26705.6	40253.8	52416.2	70902.7	34647.7	81600.1	63991	51923.6	37205.4	61341.5	40576.2	43701	28157.4	54226.5	51878.4	75512.9	45846.3	41186.2	48908.9	50260	65897.8	47137.6	70016.9	48149.8	55472.5	50488.7	44353.2	47496.8	43585.7	46141.9	51045.7	44335.8	55004.1	47377.3	53972.5	55093.8	39537.3	38915.5	58041.4	40674.1	54026.5	42054.7	38643.7	40385.8	36888.5	44141.1
COG0466	ATP-dependent Lon protease, bacterial type	20081.7	16888.6	22426.8	27601.7	31613.8	47376.6	25703.2	43892.8	36064.6	39818	21316.5	38100.7	25485	26810.9	18271.3	32890.6	37480.9	53180.6	26895.5	33991.4	35159.4	34395.6	39006.7	31549.5	39470.9	26678.4	29328.6	30306.2	30129.8	24155.7	31012.8	30745.4	32982.2	26917.2	36460.7	25525.5	39842	42114.7	24053.5	24914.9	36817.7	27459.7	31334.8	23576.9	30904.9	30790.9	29243.9	33696.2
COG0467	RecA-superfamily ATPase, KaiC/GvpD/RAD55 family	162	293	276	97	0	14	277	229	0	0	0	11	0	0	10	8	47	39	0	17	119	120	14	0	22	19	0	66	0	0	11	26	613	437	103	0	4	41	283	369	433	394	482	330	762	922	113	139
COG0468	RecA/RadA recombinase	21330.3	19171.1	24742.1	28201.4	32685.1	48316.1	26906.9	44256.2	43617.3	42084.9	23872.2	39523.7	26401	27538.4	19367.1	33277.1	38997.5	53152.7	27809	34859.3	35571.1	34969.1	40186.6	32224.6	41469.3	29671.4	32530.2	31072.6	35090	32882.1	31701.7	31193.3	33885.6	29664.6	39403.5	38403	49731	58789.4	22690.6	24621.4	35656.9	27399.7	31090.6	23595.1	30918.2	30538.9	28033.2	32732
COG0469	Pyruvate kinase	21291	19044.7	23760.1	29121.5	32691.1	48034.3	26207.9	42888.3	45095.7	45516.3	23492.3	39050.9	26996	27470.4	16931.4	33149.2	37938.1	53228.1	28134.8	34661.8	32491	33507.8	38380.8	26499.4	39890.1	28765.5	32246	29782	38893.6	38872.6	20827.2	29481.7	36456.4	35396.5	35713.5	32883.7	39146.8	42941.4	22134.6	23270.7	34786.9	26589.4	31158.6	23596.2	30430.4	30246	26809.8	31896.3
COG0471	Di- and tricarboxylate transporter	23558.9	20865.6	36281.6	50638.3	26568.8	44057.7	18634.2	55957.6	52780	73692.8	24397.5	39092.8	23535.7	30423.5	22457.7	45533.1	38009.1	56476.9	28914.5	41208.2	45688.3	44173.1	61807.7	51298.7	41339.3	21059.3	36062.7	38225.8	64813.8	59550.6	28123.8	27218.9	51882.4	45453	55419.5	31531.7	47035.5	39394	26204.1	28913.7	36206.4	28647.2	32342.9	36848	40267.8	29497.4	34298.9	36801.5
COG0472	UDP-N-acetylmuramyl pentapeptide phosphotransferase/UDP-N-acetylglucosamine-1-phosphate transferase	30915.6	28488.4	53056	50596.3	51354.3	91309.8	45695.8	68308.2	74903	77502.4	39416.8	65726.2	45016	46345	33366.6	56660.2	69563.3	95978.3	44559.1	56609.5	58959.6	54478.4	55484.7	50311.7	65681.7	41089.3	51302.3	54088.1	61958.4	40265.2	48690.6	51103.5	54444.6	47476.8	64642	51222.7	74392.8	69699.8	35709	39682.9	60035.5	50327.8	49139.5	34155.6	57938.8	56920.6	50157.6	57915.7
COG0473	Isocitrate/isopropylmalate dehydrogenase	17332.3	14839.4	21016.1	28687.9	32735.9	49106.9	26357.2	45185.6	46823.7	49106.7	24684.3	53376.6	22877.6	25183.3	17882.4	34882.7	50301	70523.5	32223.2	39747.1	35180.6	34508.6	39676.9	31722.1	39869.3	27767.5	30613.2	30655.6	42618.8	36046.9	30076.4	31122.5	38166.1	35750.2	40828	27961.2	33495.5	27395.1	19771.3	23357.7	36179.9	28278.9	31722.1	23963.5	37439.9	36919.9	29529.1	39741.4
COG0474	Magnesium-transporting ATPase (P-type)	42021.4	34054.7	32064.7	45950.8	59195.3	102836	40260	85904.5	78503.6	74235.2	36033.4	59432.6	49359.4	45263.2	24988.5	54928.4	54255.5	78259.9	48037.4	41900	53579.7	53426	65606.3	41950.8	77735.7	49125.5	54380.1	49358.6	55214.3	63223.8	40631	52003.4	48378	41674.6	53024.5	46920.5	65350.6	76723.1	36139.2	42095.6	63748.8	47169.4	57250.6	43654.9	48982.1	52469.8	41070	46867.9
COG0475	Kef-type K+ transport system, membrane component KefB	31888.1	33058.2	45650.6	54698.5	40615.3	77311.1	39838.8	64148	59525	69338.5	29981.7	29517.8	33147.7	34780.9	23678.4	50678.8	43912.1	79952.5	26171.7	35020.6	54984.8	59329.7	56229.6	44212.4	55419.4	35430.2	38541.4	43829.2	60363.2	29414	46656.6	40686.1	44645.5	36698.9	51373.2	36846.9	59570.8	53757.8	25824.4	27356.5	47956.4	38526.1	30370	22823.4	40840.6	37918.7	35927	30144.3
COG0476	Molybdopterin or thiamine biosynthesis adenylyltransferase	7571.24	7394.72	14589.5	17271.2	23805	28573.2	11999.6	15500.1	32874.5	36440.8	16186.2	15488.2	13793.8	16419.9	12707.6	20086.8	16417	23383.7	13068.4	26874	23939.8	23923.4	17342.5	19902.9	21580.1	17480.8	17161.9	16360.9	31012.4	22192.3	20926.2	20340.2	25933.8	26390.6	28447.8	23391.2	23060.8	20318.9	8734.73	10478.4	22020	19762.6	14114.5	9275.71	17994.1	17109.6	16246.7	13488.6
COG0479	Succinate dehydrogenase/fumarate reductase, Fe-S protein subunit	8810.89	8479.75	16916.1	17602.2	14931.6	29074.4	17798.6	16694.9	25775.8	37679.3	13212.2	24823.9	13971.1	15482.2	11107.3	21027.8	26784.4	40069.4	10624.5	29087.7	22759.3	22370.8	16438.2	20428.2	18560.1	11938.1	13866.1	15504.7	28553.8	18355	20325.4	18131.3	22236.4	22608.5	26246.4	15561.7	22744.1	18529.4	8633.61	10306.7	17909.3	16566.4	9629.61	7315.16	24972.6	21577.7	20205.9	23138.2
COG0480	Translation elongation factor EF-G, a GTPase	56752	50109	60703.7	82989.1	94206.1	143411	70064	127873	127582	112312	63167.3	112043	69499.1	72723.2	45797.2	85185.9	107735	155599	79263.3	78710.1	89066	86474.4	119250	79415.9	109048	72770	85091.1	82146.3	86192.6	71648.2	66971.5	81223.6	84895	71597.8	102190	88682.3	105220	107565	60102.2	63538.5	101289	74319.5	84980.9	67210.3	88275.9	90216.5	75517.6	89784.4
COG0481	Translation elongation factor EF-4, membrane-bound GTPase	18993.3	16985	22261.1	27357.4	32470	48133	26802.5	44010.4	43048.1	41003.3	23827.4	39291.4	25680	27479.7	19282.7	33056.5	37849.8	53020.4	27768.3	34679.8	35169.8	34557.3	39356.6	31528.1	41336.9	28957.4	32460.8	30756	33293.2	27870.7	31400.7	31061.6	33661.9	29483	39164.9	33750	41088.3	43790.4	22682.6	24598.4	35553.9	27387.7	30996	23595.1	30590.2	30503.9	28002.2	32673
COG0482	tRNA U34 2-thiouridine synthase MnmA/TrmU, contains the PP-loop ATPase domain	35859.8	33989.7	51107.1	55673.5	59473.3	98779.4	40777.9	64501.1	82950.4	90607.2	33286.7	50602.2	32336	36080.3	25685.8	48077.8	60846.3	92141.9	32559	59275.2	67351.5	71537.1	63683.5	52873	68948.3	51397.6	48424.1	52471.1	65598.4	38550.6	41169.6	50107.3	55177	49079.1	74070.7	68768.6	91968.8	104434	26803	29212.2	65907.6	51748	36644.6	28375	63252.8	59723	49306.3	48563
COG0483	Archaeal fructose-1,6-bisphosphatase or related enzyme of inositol monophosphatase family	8947.76	9087.82	17192.7	17726.6	14805	28904	17582.6	16514.7	27243.6	39948.3	6208.13	8282.21	6416.24	7028.62	5002.8	13007.6	13361.9	23183	4279.87	24825.4	28338.8	29731.5	17840.1	25032.8	24830.2	18943.9	12561.6	17003.6	35881	24264.7	17725.9	15629	20015.6	19544.6	33069.7	18802.3	27634.3	23678.4	3347.41	3444.09	18586.1	16957.6	9139.58	4960.86	18633.8	15835.5	15301.1	10492.2
COG0484	DnaJ-class molecular chaperone with C-terminal Zn finger domain	26495.9	24433.3	35357.7	41444	50305.1	74886.1	34642.2	53805.3	70898.8	68119.9	32030.4	48219.1	30054.3	33764.6	24212.9	42719	49365	73771.1	31515.1	48060.6	48977.6	49690.3	49274.6	40807.4	55498.9	41192.4	43564	43959.4	51571.6	38039.1	46017.1	41210.5	44929.3	42181.5	60624.5	53527	62673.1	61361.3	27251.9	26318.4	51340.6	38610.3	37454.8	26052.2	47951.5	45739.5	40580.3	41515
COG0486	tRNA U34 5-carboxymethylaminomethyl modifying GTPase MnmE/TrmE	16814.3	14993.5	19723.1	26599.4	32429.5	48071.5	25973.2	43964.1	43022.4	40773.5	23766.5	39103.7	25636.4	27386.2	19270	33044.5	37834.6	53003.4	27687.8	34419	35055.8	34114.3	39072.5	30788.8	41319.9	28752.4	31890.3	30134	33265	23357.2	31389	30992.3	33488.2	29270.2	38997	33738	41070.2	43781.9	22698.6	24551.4	35410.9	27301.7	29900.3	23546.9	30269.8	30428.2	27881.2	32585.5
COG0488	ATPase components of ABC transporters with duplicated ATPase domains	87399.8	79953.3	110836	134481	146062	224111	116403	192428	202664	202057	100094	145939	108766	118761	76909.6	147088	152150	227989	106129	134797	164155	171674	168361	143171	196053	140556	144093	137927	172618	132927	128232	134919	154441	130288	182910	152447	189917	189836	90834.5	94928.6	159714	126884	118579	94915	127413	125832	115915	120087
COG0489	Chromosome partitioning ATPase, Mrp family, contains Fe-S cluster	46785.4	45509.9	62287.1	75126.5	70067.6	103423	63149	96399.8	92130.7	87885.4	47905.9	68150.5	51905.9	55369.2	34666.8	67696.4	78147.3	124810	52344.3	47727.3	80783.9	84433	86299	68917.3	93935.8	65840.2	69852	70345.7	80184.5	46216.8	52007.4	61168.5	64982.6	59453.7	92902.2	74003.4	97753.6	93449.1	43616.4	41479.5	79800.5	61797.8	63134.4	44989	59156.2	60987	55102.7	56269.9
COG0490	K+/H+ antiporter YhaU, regulatory subunit KhtT	160.51	5.17	3.17	7.33	0	0	0	0	0	1.33	4.5	0	0	0	0	0	0	0	0	0	0	0	0	0	0	4.5	0	0	1	0	0	0	13.5	54	0	0	0	5.5	143.84	67.5	13.83	0	154.84	19.67	5.5	50.67	21.17	34
COG0491	Glyoxylase or a related metal-dependent hydrolase, beta-lactamase superfamily II	38993.8	31704.2	41383.1	56179.8	56536.9	83303.4	45119.2	97275.6	76218.1	78006.2	37359.2	55281.3	46119.6	45876.2	27534.6	55285.6	56422.2	77505.4	49136	44574.8	60980.4	59478.3	73654.5	58120	77216.4	51522.7	64326.6	66667.2	78055.2	73750.2	86555.3	48968.3	61648.7	52937.4	63621.3	52305.9	64733	60096.1	39687	39931.8	60833.7	45870.1	58065.3	41287.4	43590.8	48694.1	41908.8	45396.8
COG0492	Thioredoxin reductase	47448.8	39408.9	36436.2	56505.1	55597.6	78525.7	40753.2	98230	71586.2	55036.2	39795.4	68168.3	48751.8	47751.3	30785.7	62227.4	59477.9	83841.6	56082.6	45289.6	59140.1	58914.3	96311.7	56673.3	75072.8	49476.8	55795.9	59477.1	51244.7	60171.4	47792.2	51053.5	57512.6	49222.3	64350.1	62633.9	77232.8	94294.2	44800.5	44971.7	62481.4	42531.9	64152.6	55546	43439.8	42874.6	41389.7	49563.3
COG0493	NADPH-dependent glutamate synthase beta chain or related oxidoreductase	49291.7	36972.9	49097.4	69200.1	76957.9	105235	51670.8	115311	98746.8	80111.3	61651.8	95429.2	66491.7	69979.7	43736	79244.9	77018.7	104487	70102	76041.3	78021.6	81461.3	93960.8	72047.4	95221.8	72004.8	83707.2	78065.4	74516.5	69165.5	60375.2	80494.5	86105.9	73240.6	90992.1	73429.6	81889.9	75562.8	57741.5	60861.2	91726.7	65399.6	80081.5	60441.6	65788.7	65518.8	63940.1	71420
COG0494	8-oxo-dGTP pyrophosphatase MutT and related house-cleaning NTP pyrophosphohydrolases, NUDIX family	15473.7	12565.2	19972.2	30818.5	29383.2	46015.2	22236.8	39479.5	45258.1	48640.4	16776	35344.4	26933	21857.2	12354	28025	35191.4	49982.8	24552.5	51528.4	30551.2	29059.8	37003.7	25923.2	36837.8	29541.2	30427.8	26403.4	49877.9	51757.3	39299	29023.6	37728.6	41389.6	30330.9	30166.7	44146.6	54762.4	16745.5	17906.9	33190.8	26235.9	25443.5	19577	26343.7	24539	20479.7	25938.8
COG0495	Leucyl-tRNA synthetase	14986.6	13262.7	18333.8	25241.6	22633.1	25664.8	17750.5	39181.2	27412.8	24109.1	20285.4	36308.7	23193.8	24223.7	16812.4	28211	34298.3	49691.4	25659.1	23112.4	28302.8	25560.9	32343.8	26496.5	31975.7	20561.5	28827	23939.3	30386.8	27264.1	27955.1	23198.6	26194.3	24088.4	27292.9	29095	27650.8	31600	22281.4	23956.6	25569.2	20542.4	28397.4	21115.8	20129.1	22672	21285	27575
COG0496	Broad specificity polyphosphatase and 5'/3'-nucleotidase SurE	7356.43	7586.85	16119.8	16538.6	15527.1	28561	17398.3	16819.8	23431.8	32854.1	13263.5	24878.6	13065.8	15724.4	12807.2	19783.8	26393.6	39610.3	10935.7	19677.3	22179.7	21592.1	16028.3	20742.1	18028.6	12122.2	13149.2	15750.8	23152	10043.2	20644.6	17219.2	20000.1	18274.3	25238.9	15926.6	22705.9	18838.5	8580.95	10478.2	17800.8	16157	9640.71	7135.16	25053.9	21643.7	21071.9	23578.3
COG0497	DNA repair ATPase RecN	18993.3	16985	22261.1	27357.4	32470	48113.7	26802.5	44010.4	43029.1	40859.3	23827.4	39291.4	25680	27479.7	19282.7	33056.5	37849.8	53020.4	27768.3	34679.8	35169.8	34557.3	39356.6	31528.1	41336.9	28957.4	32460.8	30751	33288.6	27601.7	31400.7	31061.6	33661.9	29483	39153.5	33750	41088.3	43790.4	22682.6	24598.4	35553.9	27378.7	30981.6	23595.1	30590.2	30503.9	28002.2	32658
COG0498	Threonine synthase	16388.9	14485.7	21333.4	26976.4	32736.3	49075.3	32401.8	47442.4	43409.1	41281.6	25048.6	53790.3	23828.5	26033.7	20448.3	34559.3	49821.8	69883	30578.3	38450.8	37515.8	35662.1	40269.6	36856.1	41152.9	28194.4	32672.3	33140.6	32449	23667.2	31653.2	32698.6	34026.9	29810.5	42983	30359	34755	29491.1	20744.6	25742.9	38090.4	28799.7	32835.3	24372.3	37662.3	37397.6	30982.2	40958.9
COG0499	S-adenosylhomocysteine hydrolase	3684.98	3890.23	8630.37	5238.07	2481.84	4134.72	11750.9	7606.36	4022.51	8208.55	2360.19	15138.8	2515.26	6348.27	4734.3	6479	17381.3	22097.5	3438.7	5294.24	5994.26	9638.57	8621.59	16380.7	8805.55	3350.28	3839.86	8229.26	13107	6331.37	12562.4	2396.41	6020.21	5088.1	9561.04	3692.68	8473.38	7089.34	4602.88	7118.67	4596.93	3489.6	8184.19	6307.28	9767.17	7950.49	8118.38	13472.1
COG0501	Zn-dependent protease with chaperone function	10942.4	11918.1	12824.9	10894.7	2503.59	6317.97	8892.68	9382.46	10253.1	18314.1	3886.54	18024	13602.5	16955.1	7088.67	12028.2	21159.7	25121.3	6502.6	27736.8	12834.9	13914.6	10388.3	20344	13459.2	4569.25	9732.67	15098.4	23334.3	25476.9	33668.2	8044.66	17362.4	24836.7	22216.8	13796.1	27427.8	34485.3	5482.97	6492.1	7626.26	8563.24	8643.4	5676.18	13521.6	9867.33	11329.9	15820.5
COG0502	Biotin synthase or related enzyme	20962.7	18147	33054.3	36367.9	40792.8	50869.8	22447.4	44667.2	51661.7	50053.7	23730.3	58666.4	22364.3	30915	18564.8	37112.4	61941.6	93657.2	27397.3	39567.5	43650.8	45327.1	38737	42964.6	53342	40351	34402.8	34751.2	48939.6	35728.9	33012.4	31458.5	38487.3	35214.8	53989.8	49801.2	64606.2	72343.2	23385.3	23682.3	35716.4	32611	33657.1	23024.2	41339.6	39538.9	33487.3	44344.6
COG0503	Adenine/guanine phosphoribosyltransferase or related PRPP-binding protein	35509.5	33039	37195.8	52356.9	62026.3	92992.1	36354.8	80246.7	84922	81506.2	45200.8	62531.2	50576.1	49812.9	37395.8	62073.6	59776.2	85347.1	51606.8	65076.8	64967.6	64957.6	75725.1	56333.6	80376.3	56732.2	64060.4	55453.8	64077.8	53726.8	55221.1	58294.4	65383.9	56506.8	68538.9	66050.7	75617	84663.5	41160	42973	66852.2	51945.3	52187.5	43045.4	52646.6	53055	48100.7	52105.4
COG0504	CTP synthase (UTP-ammonia lyase)	18861.3	16774	22261.1	27262.4	32464	48095.7	26735.3	43951.6	43018.1	40733	23802.6	38857.2	25297.3	27465.4	19276.4	33034.5	37844.5	53010.4	27762.6	34654.3	35169.8	34441.3	39241.6	31464.1	41322.9	28938.4	32444	30609.8	33180.6	26753.4	31375.7	30998.8	33588.4	29437.3	39054.5	33599.5	41054.8	43627.2	22682.6	24567.4	35476.9	27355.7	30995.6	23586.1	30548.2	30503.9	28002.2	32666
COG0505	Carbamoylphosphate synthase small subunit	18856.3	16890	22143.1	27232.4	32439	48104.7	26759.5	43953.4	42980.9	40826.7	23794.9	39223.4	25431.5	27466.7	19252.7	33010.5	37757.8	52993.4	27758.5	34662.8	35136.8	34336.3	38953	31494.1	41309.9	28944.9	32652.8	30747	33304.7	27359.7	31377.7	31048.6	33085.4	29194	39152.4	33746	41075.1	43766.9	22719.6	24597.4	35499.9	27214.7	31028.4	23585.1	30499.2	30503.9	27997.2	32701
COG0506	Proline dehydrogenase	0	0	0	0	0	0	0	0	0	0	0	0	0	0	0	0	0	0	0	40	0	0	0	0	0	0	0	0	0	0	14	3.25	0	0	0	0	0	4.2	0	0	0	0	18	0	0	0	0	0
COG0507	ATP-dependent exoDNAse (exonuclease V), alpha subunit, helicase superfamily I	9709.84	7333.04	5894.57	13558.9	18204.3	20712.4	10319.9	30117.1	23013.9	16703.3	12715.5	30152.3	15493.1	15023.2	10685.3	17628.4	24038.7	31155.1	20968.1	19606.3	15992.8	14232	26121.5	18487.6	25072.1	16795	21153.8	17179.7	17797.6	23105.1	21573.1	16665.9	19148.5	19443.4	18026.7	14983	13296	12156.2	16014	16813	18792	13576.9	23628.2	17201.4	14145	16578.7	12806.6	20281.3
COG0508	Pyruvate/2-oxoglutarate dehydrogenase complex, dihydrolipoamide acyltransferase (E2) component	5691.73	5508.33	12913.8	17182.6	1033.44	3981.55	6315.31	5708.08	6110.54	12842.3	921.03	1710.8	3450.61	3155.79	2002.76	5803.5	9285.69	19189	1360.48	2249.49	9407.58	10580.7	8761.18	14498.8	6828.34	3008.58	3959.81	6572.02	26644.6	19416.1	21203.9	2907.22	10120.6	13728.8	7419.47	3512.56	9315.41	8339.63	2187.38	2209	4063.43	3440.25	4590.6	2071.28	2638.63	1325.34	2352.46	1457.88
COG0509	Glycine cleavage system H protein (lipoate-binding)	8882.96	9155.68	15835.9	18053.1	17314.9	29216.8	17910.3	22488.8	23262.8	30717.5	6891.16	21095	8470.08	11410	4781.14	13679.4	25813.3	40382.3	5086.35	16526.4	20389.5	23734.3	14123.6	14275.6	17199.5	12482.8	14109	15623.5	24499.2	14511.5	16990.8	12663.2	15933.9	17176.4	22642.9	14841.6	21799	19276.6	5891.41	4907.59	17708.8	14892.9	8906.64	5330.36	24267.5	21309.5	17029.1	20305.2
COG0510	Thiamine kinase and related kinases	521.53	294.47	3905.8	3161.18	68.2	371.5	313.6	256.44	2272.89	5445.47	172.59	344.56	2011.54	327.59	399.92	1338.94	345.15	432.68	552.93	570.43	237.59	348.83	618.06	960.58	387.46	508.57	1398.38	1181.66	6005.5	8640.45	428.85	1077.99	3601.75	6279.84	498.76	936.19	123.39	1158.7	162	106	422	492.66	100.67	138.16	165.73	108.17	150.07	72.37
COG0511	Biotin carboxyl carrier protein	16269.8	15695.4	9342.84	14117.8	18400	21413.8	12022.9	29320.8	22504.2	20041.9	11950.8	18264.5	15361	14214.6	7740.96	22231.6	18578.1	32633.7	18641.7	15946.2	17176.1	15586.3	32982.8	26696.5	26640	19332.8	20711.1	16576.4	18409.3	29584.2	21616.8	17355.8	16737.6	18778.3	16918.5	23648.4	31369	43096.6	12872.4	13803.6	18260.5	12849.8	21455.2	13564.7	7342.79	9151.24	8012.57	9624.93
COG0512	Anthranilate/para-aminobenzoate synthase component II	11610.7	11082	18759.1	20716.4	30760.6	44368.2	17969.9	34291.9	39555.2	39938.1	22060.8	36732.8	23765.2	25242.2	16062.6	30198.5	35620.5	51393.7	22130.1	33062.5	30319.8	31514.8	25837.5	29416.5	39997	27087.1	30273.7	26757.9	30928.7	21666.5	28757.5	26537.9	31476.2	25874.9	36187.2	27250.5	29111	24900.8	18891.4	18723.2	29881.9	26324.7	24684.2	18155.8	29183.2	29202.6	26199	30884.4
COG0513	Superfamily II DNA and RNA helicase	42014	39074.8	68592.5	78328.2	65228.9	110372	68600.1	85636.7	99954.8	121837	50930	68059.9	55349.4	58248.8	43754.6	76961.9	75852.6	118470	47987.4	81121.8	92039.9	94877.6	83110	82880.3	92659.7	66841.3	69995.3	74500.9	101087	61367.5	65349.7	74056.6	86533.7	79511.5	108499	80759.8	103625	100852	42996.6	45688.4	81558.2	68606.4	52129.3	43014.1	73807.1	68497.2	66444.7	62714.6
COG0514	Superfamily II DNA helicase RecQ	20633.5	20779.9	33989.6	34168.3	38130.7	69362.3	32922.4	45177.1	51352	62406.8	28693.3	41472.2	28654.7	29681.2	23504	40459.4	46745.3	71102.9	24436.6	46713.9	51655.9	51763.5	35828.9	40013.9	48590.7	35954	35398.5	40150.4	44461.8	19171.4	27332.5	39411.4	39478.5	33389.9	50466.2	39306.2	55145.4	55546.8	16961.9	20422.5	42696.7	37516.9	24386.5	16184.1	45079.4	42707.1	39042.1	39804.1
COG0515	Serine/threonine protein kinase	18882.7	16121.1	10221.1	16588.9	30792.7	28932.5	24955.1	47795.1	34112.3	17733.7	26218.8	56618.8	26706.8	31362.9	21076.6	36834.2	45540.5	60935.7	29983.5	17383	20955.7	23786.7	31317	22041.7	34995.5	24474.6	34813.5	37979.3	19295.1	30072.7	18773	22407.4	27108.2	22900.5	26240.9	27020.4	30019.7	33764.5	24834.4	28882.1	23299.1	14634.7	48101.1	25530.1	25464.9	27597.6	20533.5	34742.3
COG0516	IMP dehydrogenase/GMP reductase	20877.6	17947.2	26441.7	31171.5	32720	50005.5	28640.2	45630.4	45749.5	48823.7	24617.7	41847.8	26571.1	28482.8	20097.9	35403.2	39520	54678.1	29236.9	36219	38259.6	37154.4	43360.9	40730.6	43410.2	29696	36049	33522.2	41483	38970.1	32784.4	34402.2	38254.8	36081.5	43342.4	35788.2	44246.8	47182.1	23682.6	26235.4	36867.4	29147.4	33725	24071.8	31582.7	31014.7	29677.2	33717.8
COG0517	CBS domain	10560.7	8951.57	5522.77	10386.7	5108.22	7267.02	3707.27	19225.4	4937.4	6983.73	3792.18	8588.04	5771.38	8807.31	5172.96	11084	5511.59	10250.9	6679.75	2978.53	5470.23	7556.05	18815.5	8692.9	7383.16	4535.71	7844.28	9918.02	5929.79	11843.5	3869.97	4408.56	7685.38	7228.82	6580.63	7201.9	13660.2	20078	6685.84	5783.97	7994.78	2919.2	9663.91	10965	5215.15	2686.53	5941.97	6405.27
COG0518	GMP synthase - Glutamine amidotransferase domain	2103.55	2393.19	1202.75	1001.2	292.35	1067.59	1255.16	511.05	4774.83	10234.9	265.71	724.63	750.29	1000.2	654.74	1430.84	1623.99	1823.26	678.37	875.17	1665.41	1010.58	1214.59	659.63	2670.29	1075.64	3240.53	2092.85	12334	11795.7	19000.6	184.04	1579.79	1081.03	3309.74	1317.72	666.12	1057.3	208	63	94.9	578.66	1167.29	61.35	392.54	293.67	261.6	75.57
COG0519	GMP synthase, PP-ATPase domain/subunit	24614.6	22135.4	36025.5	42286.1	34259.6	53012.2	32849.4	50566.9	45432.5	43694.4	24474.5	41242.7	26861.1	30424.7	20461.8	36925.5	46817.4	71514	28359.7	36364	45612.2	51023.6	49894.1	43012.7	52236.2	38787.6	35525.7	38448	48315.8	32469.2	32948.3	33992.1	39546	33550.8	48097.1	37775.4	55839.1	54899.1	25246.9	25670.6	39848.2	31800	34316.3	25259.7	32339.1	31381.7	29549.7	33770.3
COG0520	Selenocysteine lyase/Cysteine desulfurase	26156.8	22276.9	23526.2	36590.4	38446.2	55412.8	33023.6	63664.3	50208.7	50740.4	28053.8	70775	32681.9	33415.2	22791.4	44291.8	66968.6	96962.7	37269.9	32190	37639.5	40120.6	55090.2	32469	46844.5	32811.1	38726.6	39088.5	42572.1	42379.4	29655.5	33914.5	42976.9	41974.5	39191.9	34176.5	43918.3	45767.1	25913.5	28742.8	41924	28964.4	39503.7	31528	46660.9	45257.5	35774.2	54008
COG0521	Molybdopterin biosynthesis enzyme MoaB	11767.2	8807.31	7356.37	13961.5	13490	9231.28	5463.52	22798.5	18087	18973	9559.81	29286.7	9855.8	14911.3	7534.68	17117.6	23225.4	31569.9	14448.6	8178.39	8935.55	10844.4	24190.3	18149.8	13430.6	8268.04	11868.6	13552.4	22378.9	32679.8	5687.47	10175.4	15928.6	23026.2	17143.5	17284.7	19660.4	23920.3	9928.84	10480.6	10810.2	7153.72	15077.5	15022.4	13845.9	11106.1	13356.5	19826.7
COG0522	Ribosomal protein S4 or related protein	19041.2	17045	22285.1	27421.9	32488.7	48147.7	26858.5	44039.9	43065.4	41079.8	23870.6	39726.9	26722.9	27492.9	19313.1	33078.5	37876.8	53030.4	27782.6	34716.3	35181.3	34585.3	39451.8	31630.6	41336.9	29051.4	32464.6	30886.5	33296.6	28003.4	31478.7	31209.3	33661.9	29618.8	39174.5	33929	41104.1	43970.7	22730.6	24628.4	35562.4	27387.7	31054.1	23604.2	30642.9	30544.4	28002.2	32711.8
COG0523	GTPase, G3E family	13556	11936.9	13313.2	23564.7	26807.3	43578.9	13380.7	28267.5	39331.4	35050.3	19908.5	21845.2	22889.5	20822.6	15063	27093.9	19467.9	31187.9	24741.6	29276.5	28217.1	21657	32063.2	21984.2	34126.2	24742.5	23727.7	21440.8	30899.3	31600.4	28200.1	27777.3	30145	27516.2	28397.4	18940.3	23462.3	20614.3	18634.2	18286.2	28492.9	22251.3	22911.8	17272.8	16946.4	17451.5	17550.4	17396.3
COG0524	Sugar or nucleoside kinase, ribokinase family	100728	88499.5	116021	148741	142240	225763	113842	210551	202026	203033	98282.2	161816	104576	109947	74086.3	146020	173206	259884	105158	138066	152121	184371	183398	142421	191766	145909	141259	136901	194291	160733	97033.5	130614	155196	140627	164068	137760	190574	191864	82705.6	84765.2	152557	114649	111796	85479.3	133715	128774	109489	125028
COG0525	Valyl-tRNA synthetase	19023.8	16985	22460.1	27534.4	32506.8	48152.4	27616.1	44417.2	43140.7	40898.2	23846.2	39320.6	25713	27603.4	19258.2	33113.2	37984.2	53104.1	27809.2	34738.5	35360.8	34661.3	39282.2	31066	41523	28992.4	32804.1	32481.2	33645	27759.7	31409.4	31053.6	33715.2	29503.2	39240.5	33744.3	41541.1	44011.6	22709.5	24627.8	35679.5	27400.7	31205	23666.2	30598.2	30518.2	28015	32693.4
COG0526	Thiol-disulfide isomerase or thioredoxin	20915	17326.6	50713.2	57084	24338.5	43037.1	50964.1	43291.2	43187.6	60291.4	29533.3	27078.2	28243.3	35821.2	24521	46149.8	36346.9	74632.9	21735.8	28403.8	64441.7	74322.3	54700.6	56937.1	56823.3	45222.8	30530.2	36273.6	73924.1	25529.7	24971.5	38736.7	48579.6	34166.2	71575.7	40813.8	73307.4	66752.9	25244.1	29337	38489.5	38573.6	26249.3	22133.1	28934.5	25153	32366.1	26525.5
COG0527	Aspartokinase	35331	33644.8	47939.9	57731.8	55014.2	83167.2	43798.4	72931.3	75107.1	89156.8	38408.7	56453	41352.9	46105.6	30961.3	59417.8	62876.7	102466	36710.3	62280.1	65680.3	70712.8	63703.7	56036.6	70750.7	50873.2	52695.9	54666	74961.7	51180.7	44079.3	52121.9	62058.9	61560.8	76239.1	60199.2	75920.7	72295.5	32711.3	35380.3	61273.5	50175.4	41765	32710.1	56780	54258.7	49941.8	50241.5
COG0528	Uridylate kinase	18991.3	17002	22149.1	27227.4	32449	48029.3	26754.5	43967.4	43007.1	40859.3	23827.4	39291.4	25665	27460.7	19239.7	33019.5	37794.8	52979.4	27768.3	34638.8	35169.8	34491.3	39154.6	31012.1	41185.9	28824.4	32418.8	29884	33157.6	27598.7	31331.7	31013.6	33610.9	29467	38921.5	33713	41022.3	43790.4	22719.6	24613.4	35553.9	27373.7	31027.6	23595.1	30590.2	30503.9	28002.2	32711
COG0529	Adenylylsulfate kinase or related kinase	7167.63	7503.85	14654.2	15370.1	14254.9	27004	8349.19	11428.1	22312.1	29579.7	5055.58	6008.53	3833.66	4748.5	3854.59	10428.4	11547.4	20613.2	2910.85	13008.6	18971.5	19775.8	12479	12393	14274.8	10987.6	8748.74	12514.5	21112.2	9198.42	5900.8	10634.3	13910.7	15792.8	18945.8	13919.1	19356.5	16349.6	2251.91	1500.09	16484	14442.9	4035.97	2621.52	16643.4	14781.6	12809.2	9685.13
COG0530	Ca2+/Na+ antiporter	13446.5	11851.4	15931.2	21587.1	15225.6	11209.1	16108.4	22006.8	21303.1	18100.7	8956.37	13779.1	11084.1	10570.5	5643.78	11514.4	15581.7	23948.2	10513.9	4743.07	20975.9	22089.3	28835.9	16888.5	20911.5	18414.6	18412.1	19070.5	25476.4	15738.2	7344.05	12089.8	17067	19718.3	27023.3	24788.6	23184.8	21792.2	14641.9	9212.09	20864.8	15949.9	15618	12420.1	8031.81	9564.88	10729.7	10568.1
COG0531	Amino acid transporter	28810	23943.2	48016.5	55566.3	29415.5	43309.4	36377.8	45483.4	55347.7	78248	19905.4	66861.8	26626.1	27390	22704.8	38898.2	71097.1	106476	30060.5	34414.9	33009.6	40705.5	48534.9	43236.2	36603.7	34614.5	36849.4	37309	86856.3	92265.7	28509.6	32367.4	55016.4	66131.3	46846.2	41468.2	58109.8	66529.8	18391.7	19026.2	39024.1	28668.2	26700.8	22105.3	48169.1	40523.6	36454.3	49819.9
COG0532	Translation initiation factor IF-2, a GTPase	19021.3	17045	22281.1	27408.4	32470	48133	26802.5	44010.4	43048.1	41003.3	23827.4	39291.4	25680	27479.7	19282.7	33056.5	37849.8	53020.4	27768.3	34679.8	35169.8	34557.3	39356.6	31528.1	41336.9	28957.4	32460.8	30756	33288.6	27893.7	31400.7	31061.6	33661.9	29483	39164.5	33750	41088.3	43790.4	22719.6	24616.4	35553.9	27387.7	31027.6	23595.1	30590.2	30503.9	28002.2	32711
COG0533	tRNA A37 threonylcarbamoyltransferase TsaD	23545.3	20433.1	24733.1	34391.9	37796.1	62418.1	32345.1	57807.5	53081.5	44517.3	27664.5	42246.3	33976.6	32460.7	23052.6	36466.8	40406.4	54390.5	39213.6	38468.3	43999.8	40090.6	55742	35964.3	54832.7	35802.9	39141.5	38156.4	36363.3	28539.4	39109.7	36815.3	38042	34467.5	42878.8	35592	44226.1	46366.5	27764.8	30350.5	42789.9	33344.7	42036.9	33137.1	32284.2	35563.9	30996.5	35570.3
COG0534	Na+-driven multidrug efflux pump	183676	165780	203162	252987	311130	456678	211479	400094	400242	347501	202919	298131	209996	220394	148483	274993	300076	430273	233282	260447	313744	316793	361890	248459	375496	273972	281979	268498	273371	209380	206089	270059	278658	232216	339609	314954	381776	405985	192205	200253	338198	252592	254217	200524	255781	262346	226870	244959
COG0535	Radical SAM superfamily enzyme, MoaA/NifB/PqqE/SkfB family	24355.7	20912	36025.4	53851.7	50244.9	68238.1	43384.2	62950.6	64739.5	47882.8	33465.2	64626.4	32249.6	34262	24716	45694.6	74465.4	119924	41293.7	30242.7	50729.1	46613.2	55455.8	41280.6	63225.2	43547.2	37033.5	37709.8	61614.7	30923.4	30609.5	35299.6	45187.9	28638.8	56994.3	42478.7	63911	56182.6	31104.5	30470.7	43334.5	40473.6	47622.2	32307.2	39759.5	45469.1	35182.2	48959.3
COG0536	GTPase involved in cell partioning and DNA repair	19021.3	17045	22149.1	27220.4	32470	48133	26802.5	44010.4	43048.1	41003.3	23827.4	39291.4	25680	27479.7	19282.7	33056.5	37849.8	53020.4	27768.3	34679.8	35169.8	34557.3	39356.6	31528.1	41336.9	28957.4	32460.8	30751	33288.6	27908.7	31400.7	31061.6	33661.9	29483	39164.5	33750	41088.3	43790.4	22719.6	24616.4	35553.9	27387.7	31027.6	23595.1	30499.2	30503.9	28002.2	32711
COG0537	Diadenosine tetraphosphate (Ap4A) hydrolase or other HIT family hydrolase	28316.8	26676.6	33464.3	43173	50092.1	76496.8	36267.1	65049.7	64747.9	70043.2	31816.4	52977.6	34595.5	40631.4	25461.9	49318.9	52077.8	81641.3	33628	49265.2	53314.6	59444.2	56877.4	52936.5	62467.5	46111.6	50694	47743.2	51487.1	37850.9	54754.4	47570.8	52065.8	44647.9	61398.2	48236.7	62697.3	62735.2	29421.7	31248.7	56158.7	41929.5	38624.6	28912.1	49356.7	46378.7	42268.2	43661.2
COG0538	Isocitrate dehydrogenase	15688.3	13408	15948.1	22739.4	29217.8	44240.7	17636.4	35063.1	41120.8	33799.2	20673.7	21816.7	19935	18435.3	14646.3	24230.6	19889.5	26730.1	23198.7	29379.5	24241.8	28513.1	32129	18991.1	35262	26228.6	26920.1	24539	28103.9	21587.8	26430	24723.2	28740.5	25909.1	27516.2	23373.5	26264.5	23309.9	15826.8	17185.4	30449.3	21298.7	24901.5	17841.7	20053.4	22952	18706.6	16417
COG0539	Ribosomal protein S1	9920.56	10074.5	18376.3	16605.1	16080.1	28326.6	17829.3	15945.4	23236.3	31129.9	11972.7	10634.8	12183.3	13633.2	9542.56	18605.1	14604	22686.2	8602.06	25864.8	24259.6	23936.7	15857.6	19187.9	18130.5	12537.4	13470.2	15093.8	24346.6	14588.7	19887.8	17663.3	19391.3	17503.7	25946.9	21388.1	31028.5	35208	9182.11	10208.9	18226.6	15905.5	11704.5	7170.66	18240.7	15803.4	17354.3	13803
COG0540	Aspartate carbamoyltransferase, catalytic chain	19327.3	17061	22333.1	28008.4	32428	47870.7	26751.5	43195.4	42912.1	40747.3	23748.4	38974.4	25568	27264.7	19006.7	32889.5	37929.8	53233.4	27355.5	33914.8	32588.8	33109.3	37729	26221.1	39692.9	28619.4	32533.8	29029	32682.6	27680.7	30882.7	28941.6	33337.9	29231	35496.5	32750	39559.3	42930.4	22845.6	24054.4	35582.9	27914.7	31549.6	23636.1	30059.2	30451.9	27330.2	32350
COG0541	Signal recognition particle GTPase	18993.3	16985	22261.1	27357.4	32470	48133	26802.5	44010.4	43048.1	41003.3	23827.4	39291.4	25680	27479.7	19282.7	33056.5	37849.8	53020.4	27768.3	34679.8	35169.8	34557.3	39356.6	31528.1	41336.9	28957.4	32460.8	30756	33288.6	27870.7	31400.7	31061.6	33661.9	29483	39164.5	33750	41088.3	43790.4	22682.6	24598.4	35553.9	27387.7	30995.6	23595.1	30590.2	30503.9	28002.2	32673
COG0542	ATP-dependent Clp protease ATP-binding subunit ClpA	43049.8	38428.4	52764.7	72835.6	77774.8	133328	61218.8	107299	114281	109007	60009.9	87313.8	68335	66023.5	45371.4	81921.1	87002.9	130138	71434.7	75016.2	88005.8	87755.5	104640	73868.1	105435	73563.1	76152.7	74555.4	87091.5	62356.1	78887	78156.9	81784.4	66964.5	88311.1	70246.2	91543.9	90243.1	51300.6	57276	86828	66725.5	71753.6	56892.2	73316.5	73653.6	64567	72321.4
COG0543	NAD(P)H-flavin reductase	38443.1	33288.5	34687.1	44579.4	54148.2	73098.5	45225.6	77698.1	71224.4	62977.2	36189.3	56769.7	43248.2	45257.8	27718.8	52291.9	55233.7	71694.2	45740.2	33456.9	52543.2	50482.1	66880.6	46606.3	68798.6	47980	55007.3	53132.3	56633.8	59209.8	39147.7	44450.3	53389.4	47279	68841.5	64802.1	79062.4	90475.7	39601.4	41204.5	60416.4	44633.4	59243.8	45647.8	43298.2	46425.9	41173.3	46732.3
COG0544	FKBP-type peptidyl-prolyl cis-trans isomerase (trigger factor)	22944.6	20222.6	23128.8	30275.1	44487	52389.3	29267	55798.6	52539.5	46230.7	30948.4	50314.8	29886.5	35565.1	23542.7	40583.5	45314.2	64520.4	33467.3	36408	38345.6	40799.5	46476.8	39857.5	47804.9	37096.9	45021.6	38591.7	38567.4	36799.6	34658.3	37059.4	43108.3	36119.4	47409.3	44041.9	47433.9	49575.1	30310.5	30005.7	44491.7	33117.9	40202.8	30255.8	34064.1	34077.8	32803.3	39011.4
COG0545	FKBP-type peptidyl-prolyl cis-trans isomerase	14848.7	15338.7	30406.6	31592.3	30256.1	56815.8	33140.9	31420.1	48106.1	65137.3	23563.6	19729.3	26400.4	29089.2	18649.6	35392.9	26634.4	45256.6	15450.1	40918.1	46562.8	43201.7	27025.1	25144.8	34975.3	23406.3	24935.5	25515.7	49795.5	24479.9	39758.7	33077.5	36609.1	32146.5	45808.3	30405.6	42182.2	34576.4	19292.2	19369.3	35545.2	32773.9	14735.8	13574.3	34965.8	29965.4	33310.5	27189.7
COG0546	Phosphoglycolate phosphatase, HAD superfamily	55391.7	47061.2	53347.9	79837.8	83497.9	124741	65663.8	128937	110499	89983.1	62421.8	136203	67437.5	73187.1	47120.3	85892.2	128007	187591	85244.9	94667.6	96357.1	93176.1	120716	87629.5	116165	81495	86338.7	84589	79940.7	59684.2	93888	80445.3	85860.2	72579.8	108897	76923.3	94299.9	81497.6	62455.6	66370.8	96528.1	73842.6	87278.5	70780.5	88748.6	89603.2	75579.9	105182
COG0547	Anthranilate phosphoribosyltransferase	12093.6	11444.7	18814.1	22005.5	30860.3	44386.3	17014.1	33160.1	41644.6	44565.6	21902	36647.6	18792	22175.7	16270.6	31792.2	35330.9	51153.1	23016.1	33742.3	30723.6	32103.3	25352.1	29670.1	40574.8	27509.1	30750.9	27823.6	37218.5	29376.1	37426.7	25911.2	35089.1	33389	35227.3	27113.7	28848	24971.9	15937.9	16638.7	29309.9	26454.4	24693.4	16759.8	29259.1	29439.8	25837.1	29314.5
COG0548	Acetylglutamate kinase	12960.6	11833.7	19926.1	23244.5	31970.6	45474.9	25396.2	37422.4	42029.9	44574.1	22565.7	38172.4	20823.8	24499.1	16805.6	32913.5	36351.9	52579.9	23638.7	43912.8	36257.6	35194.1	26014.7	30383.5	40468.7	27549.6	30849	30307.6	37306.1	31018.1	38973.9	29551.3	35337.2	33144.5	42379.2	28754.7	33870.7	27652.4	18073.6	21702.7	32457.6	27413.4	28598.6	18828	30625.1	30575	26329.8	30001.7
COG0549	Carbamate kinase	6874.77	3231.64	3609.04	10121.6	12897.2	6093.21	4294.55	15153.9	9727.53	5311.86	7314.62	12731.4	6545.79	11159.9	5811.18	10699.6	6821.17	6958.4	7428.62	2669.83	3319.93	6610.46	6675.9	8107.3	10611.6	9859.23	13289.6	9504.37	9003.73	21058.6	4526.59	8161.52	16776.3	14044.1	10193.7	10715.6	6705.78	6310.1	8746.34	7160.43	11468.1	5765.05	11464.1	7673.25	3776.07	3949.26	5528.42	6600.89
COG0550	DNA topoisomerase IA	62695.6	57697.7	82844.9	107537	114963	188558	80647.2	135345	155013	160622	70244.8	112433	71246.3	77902.5	52986.3	110792	123487	203650	72506.6	107390	114149	110614	118676	105689	123245	80196.4	98968.2	103062	115189	75123.6	76970.5	95850.9	105657	85413.8	120991	100553	123278	113207	63495.8	63615.7	120721	93800.9	82956.7	62176.4	111432	106464	95995.4	100045
COG0551	ssDNA-binding Zn-finger and Zn-ribbon domains of topoisomerase 1	322.33	226.67	587	1706.18	79.45	329.25	399.54	280.12	2341.72	4736.01	171.33	311.94	1300.18	259.36	362.95	1470.85	264.34	380.15	431.54	9766.83	268.76	290.49	846.79	570.99	238.53	230.57	381.66	657.17	5930.63	7873.26	343.55	733.09	3168.72	6026.84	711.79	90.19	215.21	168.5	140	17	43	547.66	91.67	81.08	278.11	30.17	192.67	64.6
COG0552	Signal recognition particle GTPase	18993.3	16985	22261.1	27357.4	32470	48133	26802.5	44010.4	43048.1	41003.3	23827.4	39291.4	25680	27479.7	19282.7	33056.5	37849.8	53020.4	27768.3	34679.8	35169.8	34557.3	39356.6	31521.1	41336.9	28957.4	32460.8	30756	33288.6	27870.7	31400.7	31061.6	33661.9	29483	39164.5	33750	41088.3	43790.4	22682.6	24598.4	35553.9	27387.7	30995.6	23595.1	30590.2	30503.9	28002.2	32673
COG0553	Superfamily II DNA or RNA helicase, SNF2 family	7342.27	6435.17	8262.44	5624.51	4892.45	12698.9	3407.39	8014.92	9960.86	10992.1	9852.97	9620.74	15527.2	9932.14	8035.22	12992.6	9827.74	9102.88	14701	5672.79	7402.82	4618.46	8842.79	7411.15	12957	8984.17	6547.99	3646.43	10674.3	17413.9	19017	12119.6	12082.7	8135.52	4425.78	11700.2	21208.1	34504.3	6252.71	10627.8	5943.63	7980.26	9593.75	7595.14	3171.77	6036.47	5536.17	5841.5
COG0554	Glycerol kinase	15181.2	11547.1	17320.5	25579	19098.7	24712.1	16684.6	34768.7	27550.8	20623.9	12376.4	19191	18319.6	19732.9	8729.17	20220.7	19683.2	31167.1	18693.3	17461.4	25135.8	26081.8	35124	25038.4	35235.3	27097.6	22204	22245.6	35406.9	32648.5	22380.3	18792.9	22762.2	21554.9	26370.9	23628.2	36502.6	40007.1	16146.1	14894.9	21338.2	16596.3	22821.9	17785.2	7802.47	9597.72	10754.3	11197.9
COG0555	ABC-type sulfate transport system, permease component	1065.74	780.01	2140.67	3534.51	2680.41	2124.62	998.26	1484.19	11057.8	10580.2	1978.87	3578.17	2593.53	3245.93	1917.94	2821.98	3879.95	2728.21	4619.45	1397.65	546.62	688.78	3396.67	2330.97	2881.24	2860.64	2395.06	1087.26	13751.6	15510	10896.6	1592.46	6272.64	9306.34	2206.37	3283.05	2473.92	3288	2158.84	2719	2531.83	3076.99	2368.01	3680.67	694.15	1321.84	1932.84	2394.83
COG0556	Excinuclease UvrABC helicase subunit UvrB	18963.3	16942	22261.1	27271.4	32449	48050.7	26754.5	43967.4	43007.1	40859.3	23827.4	39291.4	25665	27460.7	19239.7	33019.5	37794.8	52979.4	27768.3	34638.8	35169.8	34491.3	39154.6	31012.1	41185.9	28824.4	32418.8	29884	33157.6	27560.7	31331.7	31013.6	33610.9	29467	38921.5	33713	41022.3	43790.4	22682.6	24595.4	35553.9	27373.7	30995.6	23595.1	30590.2	30503.9	28002.2	32673
COG0557	Exoribonuclease R	18806.3	16864.5	22269.1	27330.4	31178	48104	25474.2	43994.4	43002.4	40855	24111	40094.7	25598.4	27412.7	19248	32964.5	37793.1	52942.4	28242.3	35166.5	33928.8	32888.3	40689	36956.1	42755.9	29089.4	32238.3	31410	33511.6	27694	31546	33025.3	33867.2	29570.7	42023.5	34598	41142.7	43978.4	22269.6	24205.4	34558.9	27990.7	27889.7	23357.4	30627.8	29805.2	28541.2	33093
COG0558	Phosphatidylglycerophosphate synthase	22031.6	17661.4	14575.6	20419.5	23052.3	24452	19469	33090.1	25305.2	18429.9	18901.1	24228.2	22602.8	18992.2	13927.7	24834.3	18048.6	20012.8	25508.5	19658.3	23518.6	26985.5	32970.6	29012.7	34247.6	22154.1	26586.1	28632.7	29704	39855.6	29105.8	24101.1	28961.6	26942.3	22583.9	22536.7	26007.7	33328.8	19947.4	22164	22597	16218	33518.7	18170.9	7459.87	11420.3	11654.3	12475.5
COG0559	Branched-chain amino acid ABC-type transport system, permease component	12481.5	11299.5	7888.81	16363.9	18562.9	23741	12095.9	40991.3	29831.7	31183.4	12591.4	29458.7	13879.9	14918.1	12369.4	28630.2	25956.6	38865.6	17315.3	19810.5	17013.9	18409.5	26880.8	14104	29043.4	17844.9	21852.8	17743.5	38203	48933.2	22586.7	14310	21509.4	21022.3	16445	17908.1	20728.7	24741.8	13979.7	15145.7	15579.5	9278.65	21374.4	15428.9	15828	15686	11851.9	19017.7
COG0560	Phosphoserine phosphatase	14082.9	12947	23024.1	20408.6	25278.8	42963.1	28135.1	28878.4	45544	46798.2	26899.7	24924.7	27940.6	24183.6	20048.5	30904.4	22936.7	28159.4	26323.7	33942.3	32934.6	28057.8	24191.6	30133.5	38367.1	26432.2	28857.4	24953.2	46013.4	38548.6	59734.7	36457.8	34869.3	29650.9	40267.9	32590.8	41384.8	44523.3	19927.2	24898.7	30710.9	26705.7	23053.4	15910.6	20791.4	22683.1	23450.6	19539.8
COG0561	Hydroxymethylpyrimidine pyrophosphatase and other HAD family phosphatases	95945.1	82371.6	73984.1	107060	111370	151053	73812.3	179155	152117	129293	82717.9	219009	93527	92203.4	64834.7	112674	200784	267150	121320	94028.5	96900.5	104634	173479	92557.5	136871	106993	122412	102949	124248	153304	70122.9	99325.3	115364	101439	105868	131528	165602	208170	75975.9	71619.4	125056	86568.7	110208	91330.4	123825	123127	91246.3	152818
COG0562	UDP-galactopyranose mutase	15206	12573.7	10159.7	20706.5	26678.9	33665.6	10930.6	30236.4	34562	36330	19361.5	22727.9	14620.8	19984.5	14664.8	25687.3	17825.2	31088.1	17904.6	18642.9	25331.6	27603.7	29089.7	16098.1	28225.5	25637.7	24979.9	19254	20992.6	17038.5	15343.7	23734.2	27732.5	21790.5	34177.6	27025.6	31123.1	28031.8	17163.8	18557.3	28512.5	21950	16828.5	16381.2	20452.1	18476	18166.4	16340
COG0563	Adenylate kinase or related kinase	24463	21180.4	24975	35193.2	33141.5	51850	27993.1	51226.1	48944.2	48048.2	24912.1	41173.9	28824.9	28462	20008	34369.7	38868.6	54431.1	32391.8	35548.3	36698.5	36024.5	52896.8	33067.3	42896.1	30036.5	34954.3	33719.9	42513.4	38741.7	35764.4	32676.5	36510.2	31323	40620.5	34174.2	42371.4	45325.4	25142.5	27890.9	39747.5	28891.9	34045.4	28864.8	31359.1	31445.5	29444.3	33879
COG0564	Pseudouridylate synthase, 23S rRNA- or tRNA-specific	74476.2	66763.9	83424.7	104133	122727	178432	86820.1	160952	165690	163600	88887.6	125333	92436.8	98485.2	73517.9	124665	120098	174362	98302.6	127228	127569	128622	149925	112414	147939	102232	114695	107779	130545	112661	123592	115434	126770	111515	142630	124427	146973	152096	80764.5	83357.6	125991	97352.7	100525	81925.4	103884	102499	97043.8	102247
COG0565	tRNA C32,U32 (ribose-2'-O)-methylase TrmJ or a related methyltransferase	454.66	246.34	2186	3466.36	192.8	995.83	803.58	1353.24	4639.42	9545.02	760.52	1518.84	1886.9	1033.72	961.12	3436.14	609.56	902.86	1796.37	11032.7	3223.52	1980.98	2646.53	6399.31	2021.06	535.64	1185.82	2029.34	12401.8	15806.8	10553.2	3633.84	6861.86	12292.2	4476.04	1153.38	2363.42	1468	971	1436	886	2098.32	779.34	256	1004.98	343.34	1839.34	978.66
COG0566	tRNA G18 (ribose-2'-O)-methylase SpoU	47907.9	42962.1	57317.7	74145.7	81238.6	132528	63049.5	107318	115324	108163	50142.3	85513.2	56869.4	57968.4	38218.1	66331	90119.6	127500	66109.4	72791.2	83355.2	87444.3	105750	75834.6	108607	75183.9	77290.2	77489.6	82165.9	58748.9	68943.9	72914.9	78688.7	71327	94261.8	79299.5	101465	104893	47814.8	50600.7	93057.2	69255.1	71605.1	56032.4	77247.1	80363.9	64667.9	71778.2
COG0567	2-oxoglutarate dehydrogenase complex, dehydrogenase (E1) component, and related enzymes	786.49	473.5	585.17	2494.86	102.65	386.25	341.29	292.12	2286.96	4884.01	233.01	351.17	1456.7	645.36	551.25	1439.07	323.7	430.93	485.1	624.83	2775.76	1583.49	2252.41	5879.32	1792.53	285.07	872.74	1507.17	6290.13	7883.38	10182.7	900.34	3818.14	6257.84	3869.08	1059.19	2136.21	1577.71	115	69.5	377	1204.99	956.17	423.67	818.15	294.34	916.34	643.99
COG0568	DNA-directed RNA polymerase, sigma subunit (sigma70/sigma32)	29188.3	26684.1	34315.2	37617.8	37082.6	54512.8	31113.2	59413.7	50255.5	55803.3	39868.1	67771.8	46353.9	49963.9	35903.5	60210.1	58918.5	81642.6	41552	54409.1	42320.6	43003.1	49444.7	50277.5	51276.5	34647.3	43102.6	38386.2	54147.7	66170.4	51665.8	47611.4	53577.3	47133.2	50720.6	46522.3	65047.8	79689.2	37460.4	43083.8	41374.4	32298.9	38780.8	31640.3	43121.5	39124	42279.4	54095.7
COG0569	Trk K+ transport system, NAD-binding component	44907.2	39582.2	44316.7	60677.3	67279.6	98994	48790.1	97389.5	86927.6	79554.6	42332.3	65844.3	46267.2	49736.7	33525.2	60846.5	65149.3	96284.1	52150.7	54185.4	67540.4	71989	91923.3	59718.7	81033.4	58740.3	65757.3	63050.5	60957.6	51912.4	49739.1	57688.8	61554.7	55108.5	73187	64368.8	83335	87246.6	42486.4	45218.2	73754.7	51721.4	62269.7	49367.6	56566	56747.7	49497.3	53184.9
COG0571	dsRNA-specific ribonuclease	19021.3	17045	22281.1	27408.4	32470	48116	26802.5	44010.4	43048.1	41003.3	23810.4	39291.4	25636	27384.7	19209.7	32960.5	37787.8	52974.4	27768.3	34679.8	35127.8	34445.3	39355.6	31534.1	41310.9	28925.4	32460.8	30711	33288.6	27857.7	31356.7	30936.6	33632.9	29462	39164.5	33750	40961.3	43691.4	22719.6	24616.4	35553.9	27387.7	31027.6	23595.1	30590.2	30503.9	28002.2	32711
COG0572	Uridine kinase	32135.6	27807.6	37371.8	47443.4	48009.7	78335.6	42600.6	70114.1	66610.5	64691	36096.7	48261.5	39030.1	41582.5	28903.9	49125.2	51462.5	75712	38331.9	48884.9	51975.6	54288.1	62622	37642.8	56795	40766.8	44640.1	44274.9	48950.7	30063.1	32120.7	44839.9	51299.9	41938.4	57774.2	47533.7	60376.7	60050.3	32332.7	34335.6	56855.6	41707.2	38543.8	34788.7	47048.7	45199.4	41301.6	44723.9
COG0573	ABC-type phosphate transport system, permease component	19635.5	17433.2	24234.3	28743.2	30574.9	46255.2	20002.5	39683.7	42116.7	38313	17132.4	36099.5	18179.9	19251.2	13021.3	24851.9	34394.9	50734.1	23211	23049.9	28164.7	32289	37301.5	30930.7	37595.6	27189.3	28007.1	29296.2	32029.6	33547.8	26542.5	26781	28823.5	27846.5	32619.6	26353.5	31673.4	28603.4	17198.1	17666.4	33643.8	24010.1	27904.8	19628.5	30363.2	30025.5	23830.8	27969.8
COG0574	Phosphoenolpyruvate synthase/pyruvate phosphate dikinase	18875.5	16955.8	22005.3	27060.4	32328.3	47640.3	25699.7	42872.6	42769.4	39730.7	22755.5	25291.2	24901	27016.4	18515.8	31929.1	24806.1	35879.4	25852.2	22136.9	35117.4	34103.6	38756.5	31048.9	41246.9	28828.4	31056.1	29856	33037.8	27404	31310.2	30861.9	33112.7	29305.7	38895.7	32835	40804.7	42659.4	22655.6	24050.4	35374.9	26946.7	29675.3	23252.4	23414.8	24157.2	24771.2	22828
COG0575	CDP-diglyceride synthetase	18501.9	16587.7	22122.4	27206.4	32470	48137.1	26717.3	43971.4	43046.1	41003.3	23827.4	39291.4	25680	27479.7	19278.7	33056.5	37848.1	53020.4	27768.3	34679.8	35169.8	34557.3	39354.1	31542.6	41336.9	28957.4	32459.3	30751	33294.8	27856.7	31400.7	31061.6	33661.9	29485.8	39164.5	33750	41079.3	43509.4	22682.6	24598.4	35553.9	27387.7	30154.2	23364.4	30583.9	30503.9	27991.2	32660.7
COG0576	Molecular chaperone GrpE (heat shock protein)	18991.3	17002	22281.1	27388.4	32471.7	48133	26760.2	44017.4	43051.7	41003.3	23829.9	39293.2	25762.2	27479.7	19284.4	33164.5	37894.1	53051.4	27770.3	34679.8	35192.8	34579.3	39364.6	31547.1	41322.9	28957.4	32460.8	30631	33330.6	28113.7	31375.7	31073.6	33763.9	29467	39089.5	33750	41153.3	43826.4	22719.6	24628.4	35608.9	27373.7	31027.6	23619.2	30600.9	30503.9	28002.2	32711.8
COG0577	ABC-type antimicrobial peptide transport system, permease component	67724.5	66316.5	123437	128686	100754	197743	91763.3	123490	153733	155515	58374	77004	56082.7	63140.5	44881.8	91363.1	117648	204655	54521.8	93127.3	118809	128693	118850	97741.7	134097	96866.9	80569.9	106294	125022	32765.7	57830.8	89016.8	94619.9	74987.9	130482	91657.5	152927	136346	47658.8	48010	113347	83945	65614.2	50425.4	111100	100993	86778.3	77188.3
COG0578	Glycerol-3-phosphate dehydrogenase	3117.66	3533.14	5298.2	4308.31	984.95	2680.24	8102.89	3999.38	5297.7	9927.79	1091.2	1866.11	2883.44	2364.69	1516.52	4978.08	3042.25	3173.64	2079.26	2060.26	4914.92	3111.15	3859.42	8070.54	4439.71	1643.14	1998.47	3840.39	13440.3	16460.3	11318.6	5085.21	7818.32	13519.6	8101.07	3516.38	5325.77	4623	1651.82	2488.66	2515.31	2809.32	2627.2	1095.26	1542.83	779.93	2130.5	1331.55
COG0579	L-2-hydroxyglutarate oxidase LhgO	10415	8949.68	7167.67	14618.2	13275.7	9468.55	4491.37	20796.4	19499.9	20160	7799.85	13165.5	8206.17	11325.4	6168.08	14214.8	10043.9	13736.6	12165.3	4815.02	6314.98	9000.91	21312	8489.21	11632.1	8226.71	10940	10620.9	27666.2	35922.8	13473.5	7415.18	18038.5	17227.3	12589.8	16627.9	17361.6	24405.4	10082.3	8689	8959.83	5409.15	12542.2	14929.9	5644.5	4115.51	6930.51	8097.47
COG0580	Glycerol uptake facilitator and related aquaporins (Major Intrinsic Protein Family)	11699	11670.7	14630.5	9825.37	11737.8	24477.8	17205.2	7720.98	23308.3	37459.9	4535.97	6775.77	5599.36	8851.62	4027.54	9739.22	8121.24	6993.51	5122.35	22956	5431.49	8315.3	6860.56	10104.6	7674.07	3750.44	10292.2	12193.3	31551.8	39404.4	16368.8	10278.1	17464.5	19060.9	6873.33	9428.78	16157.4	23180.7	3195.68	2018.43	10446.5	6377.47	7531.13	3013.89	13046.4	9059.76	9191.9	6758.95
COG0581	ABC-type phosphate transport system, permease component	19635.5	17433.2	24366.3	28863.2	30645.9	46341.2	20034.5	39737.7	42128.7	38382	17143.4	36190.5	18202.9	19263.2	13025.3	24990.9	35434.9	50801.1	23231	23073.9	28554.7	32494	37757.5	30930.7	37652.6	27763.3	28049.6	29296.2	33544.6	33534.8	26576.5	26781	29001.5	27846.5	32830.6	30913.5	40338.4	43685.4	17181.1	17657.4	33602.8	24066.1	27892.8	19628.5	30363.2	30025.5	23830.8	27969.8
COG0582	Integrase	2717.64	1746.18	3573	12396.7	412.76	1776.76	1695.42	1880.77	8871.76	18079.7	1098.71	1948.92	3182.52	1195.72	1151.95	4372.06	1389.38	2026.13	2528.31	11240.9	1189.77	909.08	1884.39	1232.41	947.16	440.64	1798.01	1802.95	22414.7	30011.9	31420.4	3189.81	7392.6	6551.31	1758.73	252.05	1718.51	2251	2110	1410	1814	2403.96	2510.2	1018.67	945.78	346.36	1017.69	570.64
COG0583	DNA-binding transcriptional regulator, LysR family	112356	92422.7	93727.9	146468	173045	204537	113103	285917	223077	185070	123348	296214	133627	148654	104489	180933	251181	344189	178126	165461	156573	152166	249697	191706	219496	152609	191395	177173	182389	229531	204429	159991	180252	192050	192484	167694	175264	178993	128894	128112	186820	127628	187568	148482	160764	161046	141368	207364
COG0584	Glycerophosphoryl diester phosphodiesterase	32887.3	30728.1	32953.4	42852.6	41135.2	55359.9	55211.8	69304.8	53776.7	56780.8	19305.3	28766.7	21887.9	27041.1	14228.6	32766.2	37243.3	58078.4	22316.2	21998.8	43599	53727.3	40310	28005.7	52110.4	39456.7	39877.6	45017.5	59369.7	47036.2	38548.4	32392.3	40366.7	45366.9	52667.2	46122.4	54771.9	56319.4	17733.8	14869.3	45555.4	31699.6	30916.7	19880.2	28130.8	30071.7	23139	19369.5
COG0585	tRNA(Glu) U13 pseudouridine synthase TruD	192.33	45.67	545	1618.18	58.65	300.25	270.29	213.12	2236.96	4711.01	153.01	293.17	1163.7	199.36	323.37	1229.07	242.03	357.93	452.1	485.83	49.76	143.49	683.79	265.99	180.53	99.57	351.41	158.17	5807.63	7526.38	264.55	633.09	3136.72	5914.84	202.46	9.19	69.21	6.5	105	11	43	533.66	13.67	66	183.49	2.17	109.67	14.83
COG0586	Uncharacterized membrane protein DedA, SNARE-associated domain	13751.4	12976.8	30312.8	37002.3	16613.6	33679.5	17557.8	21942.4	37104.9	61961.3	14552	29008	21642.4	20262.8	15416.8	31205.2	35591.8	63874.3	13356.5	32491.7	33950.7	37031.9	27300.3	36824.9	30723.1	21479.7	18287.2	22707.6	64426.9	49331.8	42389.1	23560.4	38722.8	47161.6	37920.9	22515.5	36666.9	31903.1	11436.9	13061.9	21602.7	22996.2	14506.4	10561.9	28954.6	23157.5	23306.3	25830.4
COG0587	DNA polymerase III, alpha subunit	18903.9	16964	21990.1	26991.4	32440.4	48051.3	26822.2	43764.2	43564.7	41989.7	23842.7	39310.9	25047.9	27407.4	19277.4	32951.1	37822.2	52993.5	27775	34680.3	35075.7	34531.1	39062.5	31303.9	41135.3	28749.4	32403.6	30536.6	33183	28211.7	31398.7	30989.3	32997	29262.6	38960.5	33727	41054	44014.4	22661.6	24548.4	35401.6	27290.7	30958.6	23525	30488.6	30429.9	28002.2	32620.2
COG0588	Phosphoglycerate mutase (BPG-dependent)	9171.16	9455.88	17835.6	16589.5	5273.29	9347.48	17670.1	13314.3	12035.9	18816.2	3438.45	5020.37	4449.86	6427.77	5527.49	9454.63	13281.8	22797.1	1815.95	3841.96	17917.7	23278.8	19666.5	23541	16629.6	11972.7	10843.1	16558.4	22945.4	10782.8	5234.38	6654.92	12329.3	15803.4	26925.4	16979.2	29535.4	26566.9	3018.86	2596.85	11226.1	11919.1	8389.34	4779.68	8654.53	8821.26	7053.84	4751.22
COG0589	Nucleotide-binding universal stress protein, UspA family	9477.81	9139.33	28402.7	30251.8	14727.1	34278.7	19731.3	26876.5	39472.2	64961.9	14567.8	71108.9	17254.5	21175.6	20995.6	32451.8	67785.9	94788.6	23016.3	56981.8	30260.4	30839	27482.7	55792.2	28538.1	15551	18551.7	29723.5	67456.3	58065.8	43477.8	29119.3	41158.6	55907.2	43365	24419.8	34485.6	33141.3	13076.8	18426.4	22771	22671.7	20035.3	15065.9	52456	43418.1	38922.9	57463.5
COG0590	tRNA(Arg) A34 adenosine deaminase TadA	20606.6	18759.7	29149	38748.7	46480.3	74546.8	38791.9	58075.1	65242.4	69379.9	35879	73711.8	36746.5	39520.3	27894.2	49508.7	70770.2	105600	37928.8	54276.7	51599.2	52687.9	49550.1	40632.5	54692.2	38292.7	41149.4	37719.7	51381.2	30377.6	46095.4	44843.1	48150.5	38559.2	54934.6	41784.9	48911.9	42827.6	29812.3	33423.7	51332.3	41398	36168.8	28996.5	60130.9	57334.2	47806.3	62945.9
COG0591	Na+/proline symporter	37250.7	31214.7	52184.6	55721.7	41364.9	63908.1	48162.2	70125	61455.5	70256.7	31886.7	90215.3	32068.2	40235.5	27953.2	52167.1	92920.3	130895	38879.4	52542.8	60227	70343.2	63175.3	64054.5	72701.8	49605	46429.7	55175.4	70913.9	50242.4	47265.8	43119.6	57036.1	51063.8	75498.1	61670.6	87756.5	91875.6	34207.9	39922.7	56777.9	46480.5	47476	37823.1	67500.2	64525.6	52325.6	72870.6
COG0592	DNA polymerase III sliding clamp (beta) subunit, PCNA homolog	23116.3	20841.8	26569.1	29037.4	33028.8	49686.1	28223.3	44930.7	44501.9	42720.2	23981.2	39628.6	26059	28493.1	19519.5	33981.2	39586.5	53948.8	27918.2	34944.8	36459.8	35991.3	40698.7	33677.2	42804.5	29813.7	33138.1	33570.7	36175.8	31725.7	31668.7	31355.8	34467.2	29785.7	43357.7	39661.8	56993.3	64063.3	23010.7	24986.3	37303.7	29805.2	31899	24367.7	31457.8	30804.9	28664.3	33631.7
COG0593	Chromosomal replication initiation ATPase DnaA	16937.3	15107	20041.1	26649.4	32420	48069.7	26823.5	44018.4	43122.1	40800.3	23828.4	39220.4	25768	27582.7	19339.7	33638.5	36706.8	53004.4	27770.8	34613	35179.8	34384.1	38794.5	31526	41309.9	28413.1	32466.8	30961.2	31766.6	23892.5	31418.7	31082.8	33508.9	29530	39255.5	29241	32536.3	28870.4	22634.6	24499.4	35553.9	27360.7	31277.6	23604.1	30264.2	30526.9	28018.2	32271
COG0594	RNase P protein component	11902.7	9490.2	6271.74	12947.9	17866.2	20259.3	9846.18	28961.1	20593	12045.2	12055.6	29076.6	14702.6	14310.2	10145.1	16390.9	24805.3	30825	19924	18800	13004.8	13147.3	25052.9	13353.7	23521.7	17349.5	20482.9	16159.1	11180.3	20756.1	21162.1	14369.5	17888.8	18828.7	13968.2	18412.2	18909.7	25739.5	14634	15202	17755.8	11915.5	23044.5	17287.6	13829.7	16162.7	11541.6	19773.2
COG0595	mRNA degradation ribonuclease J1/J2	12357.1	9237.67	6149.37	11503.2	17904.7	20225.4	10543.7	28873.8	20275	13127	12198.2	29716.5	16145.9	14584.2	10034.4	16155.6	24746.7	30721.7	20083.2	9449.56	13404.4	13268.9	25519.5	14224.1	23396.2	17567	23019.5	16481.4	10911.5	18708.7	12040.2	15061.4	15835.3	13642.9	14071.5	19966.4	18966.1	27454.4	14328	14923.5	18128.8	11584.2	22971.7	16710.1	13044	15522.2	11447.3	19701
COG0596	Pimeloyl-ACP methyl ester carboxylesterase	23838.8	18929.7	25624.6	47127.4	40722.4	57433.4	36341.3	87799.6	63387.9	69721.2	32665.8	44454.1	44409.4	40327.5	23733.8	51462	34520.1	55095.1	45969	39938.8	46510.6	47020.2	63509.5	48843.2	72152.5	41162	53784.3	46000.7	94055.3	101586	126977	44078.3	55893.4	49637.9	45107.7	34236.1	40884.8	40140.5	34344.3	36409.5	36491	30167.3	48557	35357.7	16380.6	22519.7	22058.6	22688
COG0597	Lipoprotein signal peptidase	21629.5	20144	23358	30690.2	37238	51690.7	29198.3	55446.1	44735.1	44943.3	26412.4	45816.7	27361	32423.7	21794.7	41475.5	41790.8	62746.4	29086.3	35570.8	37786.6	40396.3	43316.1	36198	47146.1	32283.7	37791.8	35580.1	35587.8	35591.4	33028.9	34241.6	38758.4	33314.8	43012.3	35733.5	44392.3	46460.4	27102.5	27675.9	39041	28629.7	36094	26885.8	34449.7	33455.6	31550.3	36620
COG0598	Mg2+ and Co2+ transporter CorA	22034.8	18863.1	32165.2	39323.6	41298.4	70349.1	31470.8	47256.4	62461.1	65045	26086.7	39350.6	28158.6	28898.7	20933.4	35208.5	44015.6	64017	28314.5	45005.5	39775	43303.7	42998.5	30041.6	44717	34502.1	34976.2	32444.8	54817.6	37619.4	43371.1	36286.4	42794.6	38735.3	42111.4	35970.8	53614.1	55309.7	22301.3	25246	43750.5	33934.4	30094.3	24319.1	40496.8	37872.2	32305.4	35352.8
COG0599	Uncharacterized conserved protein YurZ, alkylhydroperoxidase/carboxymuconolactone decarboxylase family	14780.7	12812.5	23618.4	33959	26087.7	34717	19991.7	35009	32904.6	45552.7	13324.7	31649.1	13088.4	20389.5	9953.8	22317.5	36584.8	65239	17191.4	29779.4	27089.5	25239.6	32460	23448.7	22999.6	16354.6	21297.9	24410.9	52204	33208.2	29903.3	20660.9	23279.3	14226.2	30483.5	17030.9	27832.9	23159.7	15717.1	13846.4	28315.5	20121.6	23192.1	17318.2	25432.8	21163.9	19177.9	24117.7
COG0600	ABC-type nitrate/sulfonate/bicarbonate transport system, permease component	26402.4	20892.9	18237	30111.6	41047.7	43656.2	19989.8	69498.8	49180.5	45233.6	23515	46171.2	27833.8	27738.8	16492.9	40265	35715	52173.7	29780.7	17395.5	34106.3	35486.7	41930.6	37474	53886.9	37404.4	44920.6	36548.4	62081.3	84446.3	52748.4	33257	36437.1	37885.6	34174	38425.2	42658.7	52615.2	26888.2	29579.8	31525.5	22611.8	38297.6	22358.3	22295	23783.5	19635.7	27069.7
COG0601	ABC-type dipeptide/oligopeptide/nickel transport system, permease component	51818.5	41505.7	33736.2	60607.5	45954.4	58537.4	26410.9	115353	67899.2	75807.2	31695.7	85712.3	39992.7	42206.3	23625.4	62014.7	77927.5	118565	51068.8	26867.6	41671.8	49996.3	96430.8	57996.9	60504.2	43015.6	58769	54632.5	86541	117780	40034.6	39354.8	60226.4	59596.4	46114.8	52372.7	71272.8	93988.1	34671.6	34733.8	44248	30572	51601.4	45919	42107.7	39055.1	35902.3	55646.2
COG0602	Organic radical activating enzyme	23780	21299.1	35155.1	43058.6	47853.5	73998.6	36530.2	55081	66861.5	75096.5	30518.8	48443.6	32449.6	34905.6	26339.9	42885.6	49807.9	72997.1	31987	57713.9	43188.7	47230.6	53193.1	47434.8	47453.2	35419	46693.8	45794.1	54723.9	34734.5	37258.2	41392.3	46511.1	44902.1	55776.3	45525.6	62400.1	60970.4	26235.3	24493.8	56141	43418.6	40110.2	26740.5	47062.2	45968.5	42033	42783.2
COG0603	7-cyano-7-deazaguanine synthase (queuosine biosynthesis)	8592.46	8705.98	18069.3	17938.1	18173.1	40862.9	13672.4	22759	31496.5	36408.2	16350.2	27501.2	19804	18644.2	13652.4	22200.8	29153.2	39937.6	17170.6	31881.3	29127	25573.6	19749.3	23634.6	31794.5	21745.2	21867.6	20798.7	27114.4	10904.7	26790.3	23373.5	22945	20400.6	30412.7	22624.1	39856.2	39700	13111.1	14239.6	26868.1	25501.5	17210.4	10727.7	26768.2	26011.8	23154.3	26480.3
COG0604	NADPH:quinone reductase or related Zn-dependent oxidoreductase	4282.49	2881.69	5153.17	5882.86	158.63	1952.99	1983.99	1449.64	15809.1	33748.5	761.52	1386.18	3198.32	1433.08	1678.48	5289.98	1039.69	1875.01	1955.54	11817.9	859.1	1325.3	1940.75	1627.29	1365.92	663.56	3413.37	1972.62	42431.3	48984.7	30303.2	1719.82	8303.19	12205.5	1930.07	998.54	825.6	2430.61	629	190.5	88	2103.8	2190.65	404.34	937.77	81.01	896.54	194.99
COG0605	Superoxide dismutase	8518.52	8126.16	17899.2	18171.6	14820.7	28472.3	17971.4	16172.8	25300.5	37670.3	6459.66	8240.23	7573.13	7172.25	4811.81	12700.4	13185.1	22980.5	4492.72	24118.8	22209.6	21795.4	16482.7	19930.7	18652	12262.3	13786.5	15176.8	28756.5	18621.5	21313.7	15268.6	19450.8	22513.9	26151.6	16331.3	22364.2	19256.4	7356.59	6444.42	18998.9	16264.6	7812.82	4915.78	17898.6	15568.9	15163.6	11706.5
COG0606	Predicted ATPase with chaperone activity	18406.2	15893.5	20927.3	26745.9	32249.3	47435.3	26367.2	42931.3	42777.7	39423.8	23234.4	37853.7	24977.3	26738.7	18796.1	31981.6	37270.7	52438.9	26406	24196.6	31293.6	30002.3	37284	24323	39617.8	28428.2	30591.7	28813.7	32016.6	25128.5	28037.8	27081.8	30528.9	22938.2	35421.5	31212.2	38513.4	40772.5	21913.4	23182.9	34098.6	25980.2	30159.1	23430.6	29619.8	30044.1	26510.5	31716.8
COG0607	Rhodanese-related sulfurtransferase	15347.9	13914.8	20416.2	27721.6	34149.7	57053.4	20087.9	45217.6	54769.1	60500.9	26948.2	47103.2	29935.6	25619.6	21726	41393.9	42529	60667	34360.6	47916.6	43981.1	38178.5	35604.5	45590.8	55308.8	33987.9	33550.4	31570.8	57535.3	55377.6	54597.3	43095.3	44367.5	45520.7	45885.6	37769.3	44453.8	49576.6	22460.8	27590	34812.8	33706.9	26674.2	18745.7	31266.6	34502.9	29171.3	33919.6
COG0608	Single-stranded DNA-specific exonuclease, DHH superfamily, may be involved in archaeal DNA replication intiation	21130.3	19023.6	24566.1	28087.4	32538	48182	26074.2	44025.4	43034.4	40888	23804	39311.7	25679.4	27478.7	19275	33225.5	39041.1	53104.4	27737.3	34660.5	35559.8	34613.3	40077	31835.8	41246.9	29506.4	31919.3	30212	34787.6	31309	31423	31076.3	33428.2	29469.7	39323.5	38307	49700.7	58882.1	22802.6	24721.4	35523.6	27379.7	30078.7	23553.4	30967.8	30492.2	28103.2	33162
COG0609	ABC-type Fe3+-siderophore transport system, permease component	47995.2	43019.8	58973.1	55286.1	46784.7	62419.4	39698	69112.3	75102	96527.6	34846	82405	44587.4	43396	28719.1	58018.8	80421.1	106701	38237.9	49137.8	48194.2	52234.2	61603.8	54904.4	62333.3	44522.6	54664.2	54935.4	95825.3	113286	30229.8	43309.7	65671.2	73991.6	67213.1	67118.4	79280.6	91861.8	35664.8	35573.4	52884.9	42769.2	44027.7	35953.5	59216.4	52938.1	47901.7	63805.4
COG0610	Type I site-specific restriction-modification system, R (restriction) subunit and related helicases ...	11104.5	10772.5	13054.5	19734.6	17247.6	38345.9	21559.1	23706.2	26091.2	23661.3	13798.2	10942.7	18599.8	15764.5	10178.1	16456.3	16340.9	23310.9	18138.8	26795.5	22511.6	22584.2	24155.9	12902.5	28215.3	18873.4	14925.4	15120.7	16517.5	8503.34	26668	19851.3	18147.2	12815.4	14869.2	7996.19	20259.7	16612.6	11404.8	13822.6	20426.8	11668.7	19951.4	12131.3	14541.7	15140.1	13512.1	11161.9
COG0611	Thiamine monophosphate kinase	7830.76	7984.18	16472.5	16079.1	14851.1	28453.9	22848.3	17471.3	23459.9	32430.6	12466.2	10853.3	12218.1	15803.3	12201.4	19174.1	13948.7	23394.6	9224.73	25947.7	22381.7	21660.6	16304.7	20651.6	18180.9	12080.2	13110.8	15722.1	23232	10059.7	20931.8	17731.1	20177.5	18220.1	27442.9	15527.1	22985.6	18684.3	8540.61	10060.6	18316.1	15878.5	9581.37	8462.49	17824.2	15270.7	18056.3	14011.3
COG0612	Predicted Zn-dependent peptidase	46448.4	43824.9	72520.7	76023.4	70026	137941	85177.3	88319.6	104314	109508	47346.4	40762.1	57002.9	49456.5	33480.1	62685.7	60155.2	93264.7	46799.6	64976.1	98151.5	93625.7	84781.6	62787.7	95468.4	60915.9	58775.1	66723.6	80859.9	28240.8	67163	74100	66755.6	54302.8	95970.4	73036.1	104112	106979	43818.3	48001.5	86714	69720.8	50705.6	39930.9	71858.4	71833.4	62339.7	50650.3
COG0613	Predicted metal-dependent phosphoesterase TrpH, contains PHP domain	19354.8	15109.7	15416.8	21216.4	20000.3	25453	17733.3	42939.7	23772.6	18214.2	14617.4	36133.5	20183.5	20451.8	10300.1	25776.6	28597.4	40160.9	20506.1	22157.7	18735.3	20792.5	31457.4	25518.3	31130.7	21206.6	25662.9	25490.9	23948.9	37557.6	22429.9	19140.4	21847.5	23870.6	22165.9	25083.1	33078	43029.7	18192	19549.3	21043.8	14384.9	29308.9	20270.1	18101.5	16554.4	15587.2	23220
COG0614	ABC-type Fe3+-hydroxamate transport system, periplasmic component	54971.9	49969.1	73934.1	77710.4	50359.8	70347.8	48431.6	84275.7	78208.1	96436.8	37744.8	85382	47830.8	51861.9	34636	62400.2	90014.5	136342	43862.6	41400.5	62354.2	69850.5	86997.3	67215	75709.1	58730.9	61240.3	58905.1	94985.1	101006	34057.2	46717.5	65868.3	58635.7	82361.3	71994.1	99929.7	107999	42128.6	42374.4	60812.1	50243.2	53343.8	46299	62112.6	55579.7	50868.1	66884.6
COG0615	Glycerol-3-phosphate cytidylyltransferase, cytidylyltransferase family	4315.83	5023.01	2480.12	1691.82	719.58	1908.93	2019.38	1358.3	547.77	421.66	264.65	747.85	829.08	672.77	491.33	1284.5	2552.02	2287.28	321.32	660.98	1354.28	1075.62	1738.55	2511.78	1873.03	1063.62	593.35	2209.8	1850.42	2527.26	1039.82	678.68	838.36	1144.2	3227.2	1517.62	5088.35	3742.51	1055.63	2417	1646.78	923.62	1613.78	558.14	991.3	548.88	1120.35	624.38
COG0616	Periplasmic serine protease, ClpP class	10551.3	10217.5	21217.8	22088.4	15087.8	29448	18296.9	17315.6	25994.6	36612.4	12364.2	11534.2	13571.5	15503.5	12319.6	21178.7	15244.2	24079.2	8915.04	35946.3	23751	23679	16562	20615.3	20547.1	12779.9	12448.6	15981.9	33298.9	23450.2	30464.3	18648.4	24241.3	23760.8	27674.8	20914.2	32616.3	34922.5	10643.6	12070.6	19152.6	17457.3	11373.5	10607.8	19639.5	15854.7	18285.3	14907.5
COG0617	tRNA nucleotidyltransferase/poly(A) polymerase	19361.6	17266.7	22766.1	28839	32650.6	48791.2	27561.3	45267.5	45611.1	45827.3	24473.4	40560.6	27439.7	28469	20013.9	36002.6	38289.3	53616.3	29020.4	45305.7	38736.1	36539.8	41833	37947.4	43235.4	29480.5	33366.2	32930.2	39891.2	35862	41723.4	34063.7	37717.4	36027.9	43854.6	34945.2	43507	45415.9	23127.6	25550.9	35923.4	28540.4	32363.7	23783.1	31439.7	30852	29346.8	33477.8
COG0618	nanoRNase/pAp phosphatase, hydrolyzes c-di-AMP and oligoRNAs	18891.9	17043.9	20685.1	25475.2	33692.3	48241.7	26078.9	43562.3	46866.5	36071.9	24104	38356.6	25561.7	27392.3	19085.7	33029.4	37891.1	52651.4	26870.2	24225.7	33185.1	33089.8	37580.6	26008.5	41779.3	33774	35244.9	30493.9	26981.5	20156.6	21719.9	30132.2	30146.8	25717.9	35987.4	35549.3	39760.4	43106.9	23011.1	25307.4	37866.9	26766.1	30306.1	23532.4	29836.3	30287	26898.5	32046.2
COG0619	Energy-coupling factor transporter transmembrane protein EcfT	36991	29196.6	21379.4	40467.1	49223.1	61959.1	28087.4	90518.3	58142.7	33585.9	34009.9	83803	43670.1	39907.1	25673.7	46471.7	67947.6	90098.2	59274	27326.3	43775.5	39516.6	85568	47150.2	71700.7	48443.8	58831.7	50747.2	36207.4	57605.9	34919.4	40678.2	45346.6	42266.6	47641.6	43486.9	40650.9	44861.6	37872.5	38926.2	50928.8	34999.3	61292.5	50847.3	38722.9	43741.4	33530.7	55851.8
COG0620	Methionine synthase II (cobalamin-independent)	4647.76	3443.78	6540.97	5825.19	3901.62	3286.72	5240.15	4917.25	8494.29	19904.4	3725.23	7442.5	5190.22	5142.2	3370.07	4726.79	6205.44	5084.62	6765.72	13811.1	3263.2	2839	8392.88	12164.9	7325.18	8233.74	16384.9	12878	20770.8	23822.9	12654.4	9060.25	11188.6	9614.92	10696.7	4349.09	3852.43	6030.05	6677.37	4914.9	13195.1	8857.86	11875.9	4593.25	1808.24	2407.75	5001.54	4995.71
COG0621	tRNA A37 methylthiotransferase MiaB	56116.8	50330.7	64893.2	79950.9	97182.2	143401	78139.6	130761	126517	115577	70609.7	115731	75218.3	81519.9	57032	96889.1	112931	158264	81395.8	92769.9	102573	100892	115121	86971	121836	86047.2	92204.4	88098.5	92691.9	72374.5	83632.9	88575.9	94038.8	75974.3	113053	97048.5	120862	125790	67298.9	72402.1	105316	80213.5	90076.7	70202.2	90702.9	91056.8	82255.6	97155.9
COG0622	Predicted phosphodiesterase	33497.7	27797.3	25451.7	36784.4	54269.9	86546.1	32354.3	69992.3	73983.6	59542.6	41665.3	70125.9	43115.8	42412.9	29051.5	50659.1	60223.9	76980.8	49567.7	54468.2	43478.7	43848	57468.1	34029.4	62815.8	45688.1	52847.7	46678.1	43480.8	46900.6	35210	50767.9	50553.8	42323.4	47271.4	50530.2	55783.8	65420.7	33502.6	35016.2	56393.8	38470	46540.9	36606.9	51407.9	50549.4	44442.3	56286
COG0623	Enoyl-[acyl-carrier-protein] reductase (NADH)	7728.76	7964.18	16191.5	15938.1	14654.9	28063.2	16790	15300.9	23089.7	30263.1	11816.9	10369.1	11925.8	13283.5	9396.22	17764.8	13224.3	22435.5	8208.23	16211.4	24708.7	22885.1	14954.7	18285.3	17999.6	11708.4	11931.4	14195	22572.9	9948.97	19699.8	17327	18799.6	16493.9	25882.6	15375.1	24150.6	19348.2	8439.61	9746.89	17795.1	15802.5	8414.7	6823.99	18089.2	15358.7	15675.7	11277
COG0624	Acetylornithine deacetylase/Succinyl-diaminopimelate desuccinylase or related deacylase	59562.1	52358.4	71542.3	81343.9	61658.2	104015	55064.5	118184	84347.8	97031.3	39124.7	50498.5	45680.8	50052.6	27316.9	61641.6	52698.5	75783.1	54150.7	73387.7	97435.2	94212.6	101835	98152.8	89993.5	51762.2	61821.2	72291.1	104464	115157	59219.7	68303.6	72025.7	59108.6	104800	80616.1	126503	148148	42995.1	52902.3	73645.5	57183.3	62673.3	50401.8	57644.6	50268.1	54971.1	46675.2
COG0625	Glutathione S-transferase	1286.61	405	5548.3	12474	391.17	3165.24	2177.17	2847.77	22034.2	47556.9	1677.17	3126.36	7185.15	2656.04	3089.39	10255.3	1971.03	3254.27	4685.22	4391.04	3694.01	2638.02	5444.76	7361.12	4002.07	1039.2	4563.67	2684.77	59259.3	72685.6	91899.1	6946.35	24812.6	41703.4	6023.81	1140.91	3013.03	2172.5	1694	1690.5	1036	4998.11	670.19	533	1767.41	358.19	2322.69	922.81
COG0626	Cystathionine beta-lyase/cystathionine gamma-synthase	12623.9	11017.6	17371.6	11442.3	6810.81	15243.8	7629.39	10747.1	14760.8	19575.7	5094.98	7643.71	12523.1	7008.42	3539.31	7596.8	7452.8	3853.54	11182.5	16243	13241.8	10442.1	10280.5	13591	16795.6	9759.38	11444.3	10990.6	27401.1	45641.9	26512.2	9374.75	14650	15888.1	9616.24	17744.7	32376.9	51429.2	7649.85	7095	7091.66	8631.15	13230.7	5784.43	5183.27	5763.18	6507.81	6069.43
COG0627	S-formylglutathione hydrolase FrmB	23712.3	19603.1	19923.5	33616	16416	36207.4	20767.7	33318.5	31698.6	31260.8	8221.6	9734.94	11180.4	7879.03	4651.93	11704.8	14597.3	22041.6	17097.8	14918.9	23346.3	22449.6	52025.6	14086.1	16852	13119.3	14095.6	21972.6	25339.2	17699.9	18246.4	14667.3	19366	20561.8	20384	19365.9	30839.1	34306.3	9130.79	7391.86	27864.2	17301.6	13745.7	18060.2	17448.2	15678.3	12959.1	9815.97
COG0628	Predicted PurR-regulated permease PerM	44863.9	38823.2	40196.3	63066.8	62076.4	80315.6	51114.9	101322	79296.1	83900.1	39939.6	58693.9	48184.5	50203.3	32627.6	68817.8	54813.5	89635.6	46280.4	41837	63358.2	72176.9	82002.9	63461.1	87526.5	62357.3	68156	62518.4	84665.3	88062.9	62814	55961.6	69280.2	67369	75249.9	62541.3	71056.1	71703.5	41730.7	41019.6	65113.5	49584.2	59484.5	45622.7	41310.7	43509.6	41939.8	40526.5
COG0629	Single-stranded DNA-binding protein	25948.9	22399.2	33824.8	43646.5	43021.7	74853.9	36164.5	63814.2	64487.6	60732	30872.2	48455.9	41156.7	33039.1	23233.2	41868.9	51762.2	79756.9	40168.1	40534.2	53813.6	51925.4	51513.7	44346.8	71813.8	45419.2	47136	44817.6	55118.9	40525.9	44491.6	44617.2	41437.7	36551.8	53526.1	44684.1	54605.7	53544.3	27438	31180.8	49084.8	42369.1	42202.7	27812	37588.3	44965.5	35355.4	38320.2
COG0630	Type IV secretory pathway ATPase VirB11/Archaellum biosynthesis ATPase	905.3	372.57	1862.1	818.9	258.62	406.98	199.04	349.29	173.11	441.71	216	187.11	568.83	151.26	109	128.3	78.11	85.64	184.96	233.3	2587.94	1565.63	408.49	551.54	681.14	2849.77	3285.95	1273.99	1722.51	874.66	417.26	1888.8	308.68	265.83	758.09	72.26	2063.6	1015.2	1075	688.3	3770.2	1862.53	383.9	204	701.06	210.2	738	369.4
COG0631	Serine/threonine protein phosphatase PrpC	17649.9	15313.6	15314.4	16194.3	20943.1	23200.1	15099.4	33531.9	28279.8	12136.9	14527.8	32518.8	27083.2	29192	12131.1	18495.5	27148.5	33198.1	21203.3	10677.3	15244	16690.9	28056.1	18459	26541.7	19909.8	25978.1	25110.2	14277.6	26527.4	13939.6	15801.5	19057.6	17761.8	16742	18811.2	18572.2	18943.6	18303.2	20849.6	20132.3	13905.8	30262.6	18772.2	15014.4	16981.3	13671.1	21275
COG0632	Holliday junction resolvasome RuvABC DNA-binding subunit	18874.3	16899	22038.1	27168.4	32417	48022.7	26124.5	43666.4	42957.1	40679.3	23799.4	39131.4	25595	27420.7	19224.7	32985.5	37760.8	52979.4	27756.3	34638.8	35169.8	34491.3	38780.6	30726.1	41163.9	28791.4	32366.8	29822	33157.6	27554.7	31289.7	30987.6	33610.9	29467	38921.5	33713	40990.3	43731.4	22701.6	24583.4	35212.9	27373.7	30890.6	23524.1	30576.2	30503.9	27979.2	32711
COG0633	Ferredoxin	354.66	108.34	2144	3439.36	209.92	1068.34	747.33	1295.62	4638.92	9834.1	802.02	1599.34	2704.52	949.72	946.62	2736.64	625.06	889.56	1787.45	1684.16	2830.52	1757.98	2934.2	6213.64	1991.06	405.14	1239.15	1655.34	12428.3	16274.5	11403.2	3535.18	6851.46	12087.7	4106.54	1072.38	2240.42	1306	936	1450	886	2120.32	531.34	233	920.98	315.34	1592.34	878.66
COG0634	Hypoxanthine-guanine phosphoribosyltransferase	18982.7	16968	21069.1	26987.4	32397.7	47780.7	26637.5	43202.1	42938.4	40938	23374.6	38755.4	26333.4	27028.4	19011.6	32827.5	37732.3	52906.4	26894.1	33899.3	32499.3	33111.3	37926.8	26004.1	39787.9	28846.4	32028.6	29538.5	32689.2	27733.7	30745.7	28961.3	33046.9	29240.8	35560.9	32875.5	38996.6	42677.7	21967.6	23202.4	34710.9	26183.7	30518	23488.2	29997.9	30227.9	26624.2	31814.8
COG0635	Coproporphyrinogen III oxidase or related Fe-S oxidoreductase	34958.3	31121.1	39540.7	45099.9	46219.8	69871.7	36381.9	75600.6	58732.8	56551.1	40385	85719.2	47548.3	49688.3	32477.1	56706.9	78754	102594	54512.2	50872.8	59866.3	59059.1	72867.7	65663	68545.1	43741.3	48478.7	49534.2	54203.4	58054.7	50196.5	50740.3	57597.8	46802.5	61631.1	55932.8	84397.5	101507	41785.2	50007.7	52358.2	43043.3	54048.9	43152.2	53741.3	53190.2	50142.3	67564.1
COG0636	FoF1-type ATP synthase, membrane subunit c/Archaeal/vacuolar-type H+-ATPase, subunit K	11930.5	9150.97	9988.4	12520.7	18118.8	19830.6	10931.6	29217.6	22011.9	12712.8	12461.5	29144.7	17902	16664.5	10344.4	14543.5	22799.6	24049.6	20795.2	19717.4	15355.1	14320.7	24627.8	16346.2	24325.1	16913.7	21629.5	18269.2	15985.9	26097.2	21873.7	16539.2	17521	18981.1	17143.7	19224.2	19529.1	25332.3	15357.2	17808.2	17495	12877.7	23447.5	16555.4	13244.6	15387.5	12866.8	20366.9
COG0637	Beta-phosphoglucomutase or related phosphatase, HAD superfamily	54356.6	46199.8	54670.2	69834.5	74717	104492	57586.2	103820	105083	103866	53765.9	124763	53584.1	59256.1	38006.3	78808.5	124338	189674	63045.7	68782.7	73799.8	82018.8	87765.2	67850.7	93780.4	71468	70127.9	67556.1	98325.9	91376.6	54135.9	69206	78371.1	78610.7	85931.7	74494.3	86645.9	83577.7	48768.4	52025	77296.6	59475.7	64966.4	44700.8	83911.5	82285	67427.9	94874.1
COG0639	Diadenosine tetraphosphatase ApaH/serine/threonine protein phosphatase, PP2A family	213.33	77.67	1729	2001.18	74.32	407.25	276.62	222.79	2267.96	5122.67	185.01	404.34	1170.7	212.69	348.92	1250.74	255.03	361.68	574.1	438.83	57.76	170.49	717.41	282.32	193.86	99.57	788.32	158.17	5884.96	7628.55	2952.68	675.34	3124.8	5858.84	224.08	9.19	84.54	6.5	561	485	550	1100.66	28.67	95	211.49	55.17	703.67	261.83
COG0640	DNA-binding transcriptional regulator, ArsR family	35873.3	26206.6	27585.4	47702.4	38461.7	47600.7	27820.6	70787.1	47880.7	42307.8	24613.1	49120.5	35182.6	32767.2	22525.6	41948.5	43646.2	64184.1	42317.9	29676.3	38285.9	34419.8	66994.5	42102.9	57550.9	35644.9	44255.4	45069.9	59708.6	66979.9	54507.4	33633.8	40202.9	40307.6	44345.1	35570.5	37069.9	42362.5	34981.1	31650.4	41116.5	27312.7	53125.9	40364	24130.6	26541.6	23885.5	31863.3
COG0641	Sulfatase maturation enzyme AslB, radical SAM superfamily	34145.3	29568.1	36105.9	50316.2	42661.8	67250.7	35813.5	74323.7	53723.7	51256.6	31019	52701.5	35749.7	38048.7	24908.3	43337.3	50170.8	75161.4	43350.1	30166.2	46275.2	48031.5	62994.9	38949.6	59621.6	36124.8	42810.3	45791.1	56360.7	40229.9	30818.7	42688.4	43898.9	28444	43274.5	34289.4	59195.7	60789.1	33128.3	35744.4	48616.1	38157.8	44764.1	40077	37763.1	39769.5	31962.7	39043.3
COG0642	Signal transduction histidine kinase	176860	159570	200395	258348	310741	468169	236394	408946	421015	376251	205276	276918	226390	230427	146561	284726	272451	396507	239753	231737	329813	321653	370473	275048	386261	277565	288791	278722	309213	257209	286670	286903	302564	275229	357473	302365	356662	352636	185517	192863	343549	262048	258533	196301	242342	253070	219739	216862
COG0643	Chemotaxis protein histidine kinase CheA	2428.24	2328.67	1501.67	4310.51	11024	2591	5375.79	4768.31	8909.39	2183.77	5454.83	6972.75	4293.4	4658.9	4455.64	4756.65	6125.74	3792.95	5292.59	1750.17	2408.93	2029.72	4384.14	4553.16	5324.51	6901.16	8300.32	4675.87	5551.74	9103.96	8712.11	4863.51	11456.6	5849.25	7108.67	9434.5	5026.25	5671.25	7656.01	8505.5	7372.33	4259.33	7296.68	5234.67	1444.33	2454.34	3061.17	4409.83
COG0644	Dehydrogenase (flavoprotein)	3162.32	2874	4090	5274.22	149.58	382.9	986.45	591.67	327.92	2352.29	444.26	625.95	1309.9	911.86	594.28	3539.12	551.77	789.62	2054.4	1173.37	261.32	562.36	2208.39	3501.01	427.26	435.5	1629.82	1508.91	1088.5	11612.3	18592.7	2724.32	12983	24639.4	434.41	226.32	525	860.5	1152	931	700	800.82	661.68	835.25	808.45	84.34	2226.68	1526.09
COG0645	Predicted kinase	1018.4	67	291	710.5	3.89	73.8	201.44	159	26.78	10.53	22.22	1	414.67	15	29.11	47.22	89	79.98	42.56	60.29	1.43	0	18.14	0	0.14	0	1.57	7.75	5	310.15	23	3.25	33.6	0	19.67	0	0	27	82	18	16	155.5	276	9	26	0	246.4	51
COG0646	Methionine synthase I (cobalamin-dependent), methyltransferase domain	3316.9	2593.8	1088.2	788.7	7633.39	1494.5	2241.69	2137.8	7666.94	683.7	3864.44	3268.37	4231.85	4256.4	2003.39	1611.5	2075.91	1457.4	1749.53	1122.1	1683.83	969	2176.11	2096.23	4721.4	6363	6809.47	4217.8	3486.8	4516.88	1622.57	2842.05	1588.2	4202.7	6060.2	8978.5	2612.6	2002.5	3003	3292.5	4233.15	2296	3658.2	533.18	306.22	581.5	463.6	531.07
COG0647	Ribonucleotide monophosphatase NagD, HAD superfamily	10378.5	8672.77	6638	11032.4	2845.52	5662.49	8292.06	11041	6568.88	7335.01	1870.24	3830.95	4004.44	4504.49	2165.91	6840.94	3619.8	2856.58	7018.8	3197.53	4308.99	3407.5	15000.9	2149.81	7308.86	3075.07	4277.6	6652.47	10296.2	14519.2	2258.52	3308.95	9409.79	11259.4	6953.4	8317.69	11781.7	20163.5	5809.67	5988	7486.4	2966.66	9685.82	9354.27	2372.59	1283.84	3170	3238.63
COG0648	Endonuclease IV	18898.2	16966.8	20942.7	26991.4	20273.1	15903.1	23735.1	34088	22291.4	24333.2	11718.1	30711.3	11358.6	17498.2	10937.6	20592.2	34178.3	51600.4	15484.4	19553.4	21050.7	27934.3	34535.8	24473	26934.2	22147.8	22459.5	25228.9	31110.6	26015.8	8955.19	14815.7	22651.7	25999.9	31229.9	29957	34194.6	37873.4	15395.4	14669.1	23298.1	15044.1	23211.7	18955.8	18591.5	18012.9	15991.9	22270.2
COG0649	NADH:ubiquinone oxidoreductase 49 kD subunit (chain D)	6882.26	6878.3	12829.3	14952.5	14371.6	26602.3	15531.6	13904.1	22654.9	30000.5	11172.4	9066.13	10992.9	12414.1	8868.59	16035.3	11969.3	21474.6	7245.28	14945	18848.8	19519.4	12119.7	10747.9	16194	11186.8	11035.8	12187	21185.8	9592.64	18674.5	14727.2	17770.2	15923.9	20976.6	14089	17662.9	16014.5	7210.23	8080.89	16443.7	14135.9	6649.7	6679.87	16452.1	14713.8	14319.3	11785.8
COG0650	Formate hydrogenlyase subunit 4	568.84	348.84	2204.17	3458.51	244.65	1181.08	1436.46	1904.62	3016.29	5581.01	328.01	654.84	1989.54	2050.36	521.04	4423.08	740.36	1289.93	605.1	1030.34	1894.09	1756.83	1372.12	1036.66	1616.2	450.57	699.74	2609.17	7231.63	9189.88	772.88	1503.41	7027.89	12709.7	2835.46	1025.52	1756.21	1794.5	2205.84	2237.5	1132.83	1258.66	3531.51	3449.17	1462.99	725.84	1827.84	1484.83
COG0651	Formate hydrogenlyase subunit 3/Multisubunit Na+/H+ antiporter, MnhD subunit	5170.33	4499.67	4443	11832.2	486.15	2678.58	2986.96	3801.62	3184.29	6176.01	411.51	4686.34	3056.54	3286.36	904.42	6080.58	3281.86	4696.93	618.93	1422.51	2941.09	3935.83	2907.41	3148.66	2259.2	1080.07	1196.74	3877.17	11634.1	18194	10964	1982.75	13130	13518.2	3967.58	1990.52	4887.21	5622.9	4972	4650	3152	2243.66	6235.67	5881.5	3046.49	1235.17	3321.67	3365.83
COG0652	Peptidyl-prolyl cis-trans isomerase (rotamase) - cyclophilin family	24112.6	19363.8	19476.4	27227.7	23664	39249.9	25438.5	48352.9	35778.6	25630.4	23152.2	38951	33424.1	27709.6	15555.5	30396.6	33378.7	37346.2	37897.1	27716	29824.2	24307.6	48300.9	32729.7	43209.8	26195.4	33081.9	28016	32261.6	45494.6	42906.8	31217	32355	30507.7	30291.9	28442.4	41780.8	51075.1	27946.6	32546.2	28949.4	22149.6	43081.8	31562.5	18656.1	21910.6	22123.6	29449.1
COG0653	Preprotein translocase subunit SecA (ATPase, RNA helicase)	15464.7	12974.8	18574.3	25366.6	29851	46733.9	24028.8	41105.7	38830.7	34171.9	22467.8	37296.9	24541.9	25623	18859.7	32359.8	35272.7	50378.3	27483.6	33782.1	32704.4	32821.3	38468.7	30430.9	36439.7	27229.2	28215.4	23749.3	30488.3	27968.2	30126.7	29555.7	32028.8	25377.8	31990.2	26883.5	39490.5	43048.7	22604.4	25979.3	31151.8	23978.9	28975.3	22642.2	25571.8	23883.8	24245.5	30421
COG0654	2-polyprenyl-6-methoxyphenol hydroxylase and related FAD-dependent oxidoreductases	2143.49	1432.52	3499.5	6864.04	267.62	1915.27	1883.79	1417.91	14569.9	30548.4	687.83	1213.51	3267.12	1307.72	1477.93	5252.46	1278.42	2497.75	2005.25	2314.91	783.57	1283.34	2072.59	3549.99	3072.15	502.92	2130.47	1044.95	40157.4	43553.4	30871.6	2426.69	11338.8	17816	1288.78	57.15	1244.26	1579.4	772	272.5	391	2184.47	399.51	804	657.45	152.51	763.01	116.49
COG0655	Multimeric flavodoxin WrbA	22687.4	19884.8	15616.4	26065	34528.2	40588.7	27704.3	60587.6	46173.4	26877.3	22634.2	43463.5	25770.6	25448.9	14053.5	32457.6	32917.8	43308.3	33804.7	15352.6	28070.3	29103.6	47072.3	23522.2	47067.3	33301.4	39906.7	33906.1	27285.1	37751.5	48787.4	27444.5	29589.6	32718.5	32414.1	40974	40497.5	51830.2	27670.8	25710.6	37947.7	23972.6	41674.7	31083.3	23585	28837.5	21058.8	28576.2
COG0656	Aldo/keto reductase, related to diketogulonate reductase	22725.4	18499.9	32100.7	52474.8	17466.8	29254.3	27543.1	48547.7	32672.6	30196	20638.4	38064	23400	20465.9	17864.4	32414.1	41834.6	78177.1	31603.1	34596.4	24676.7	24011	46205.9	33077.8	32787.6	21602.2	26802.3	24001	62404.3	49259.4	26938.8	27944.4	27697.2	33704.6	20341.2	20281.8	26277	28235.7	19610.8	17991.2	23764.9	15154.1	28001.8	20604.2	16462	16759.6	18408.7	22562.5
COG0657	Acetyl esterase/lipase	41317.4	35994.2	42365.9	68465.6	52192.4	66832	63995.4	94710.3	64436.7	51088.7	41270.9	48309.4	41044.7	46429.6	32073.6	63695.5	52422.2	92411.6	46008.7	30426.2	66293.3	72172.7	88484.1	56797.2	75976.7	57781.6	55871.4	54973	67499.1	49070.9	70819.4	50062.9	59858.4	43417.8	66152.4	47767.2	70060.9	60199.1	42628.1	37778.1	60869.2	41381.3	53504.9	45312.7	31110	30035.4	34532.3	32580.8
COG0658	Predicted membrane metal-binding protein	9284.23	8996.55	9305.24	16656	8196.48	18234	10390.9	20246.9	16583.5	11364	5497.23	5541.98	8512.91	4550.73	5100.84	6199.93	10726	19182.6	11456.3	4450.15	19572.4	20393.5	24685.9	11900.8	24659.2	16698.9	11093.2	11352	14530	1871.83	8648.28	8571.54	8465.57	11750.5	16821.4	12452	16710.3	15389.6	3765.51	3229.33	11987.9	12013.3	10395.5	7755.93	6314.66	11279.6	7177.64	6216.28
COG0659	Sulfate permease or related transporter, MFS superfamily	10093.5	10284.5	17593.5	19477.5	26082.4	32784.4	18770.8	27400.4	37284	46991.6	19478.3	32902.4	16560.6	20791.5	14229.3	27736.9	33325.7	50967.3	16609.6	30566.2	25934.5	27440.9	22600.1	26480.7	24043.5	19634.1	23544.5	21619.7	41012.4	29254.9	27411.5	23898	28035.9	23562.1	33906.2	26088.2	29500.9	25107.3	13845.5	15341.4	27781.9	22509.7	17078.5	13281.7	27779.7	24647.3	23264.8	27355.3
COG0661	Predicted unusual protein kinase regulating ubiquinone biosynthesis, AarF/ABC1/UbiB family	1535.93	662.37	783.4	1952.58	2094.84	1432.76	2420.67	2643.22	2685.42	5991.64	1885.63	17205.3	3271.47	2513.91	1313.24	3086.77	13703.2	18349.9	3529.52	4051.96	376.96	1844.69	1032.53	2042.98	1096.63	1074.27	2637.52	3550.68	6422.63	11138.4	19126.7	2601.37	4102.82	6888.82	2041.8	2128.09	923.83	2266.45	2557	1489.8	1928.95	1252.86	4933.91	1041.75	7743.01	6938.04	4498.67	11018.5
COG0662	Mannose-6-phosphate isomerase, cupin superfamily	2939.17	361.93	1355.09	1408.74	2725.12	1691.17	6461.1	3993.35	8414.34	17870.6	1309.2	2570.08	812.04	1257	629.47	2132.08	993.72	989.11	459.84	1115.89	1114.71	723.6	2220.39	1559.63	1045.59	475.63	4725.9	3510.21	13137.4	11464.6	957.06	1040.3	3536.07	3665.5	5239.5	6388.22	899.91	389	719.52	539.67	4444.49	3546.5	2017.43	1013.34	4097.49	5587.84	3739.67	2234
COG0663	Carbonic anhydrase or acetyltransferase, isoleucine patch superfamily	12908.4	12260.6	20379.9	21350.1	20800.5	40987.5	19442.5	24004.2	38620.1	39558.4	10984.7	25448.7	15251.2	16088.6	8100.55	16764.6	32691.2	43186.7	14465.3	19700.2	26625.7	25144.3	19719.1	18772.7	31856	21165.9	16768	18583.5	32170.6	23592.9	39067.1	18189.8	26171.9	26144.9	27365.6	25219.3	34121.7	37942.5	12166.3	12816.1	24307.1	22111.1	16104.4	13248.4	26446.1	26907	19658.9	23826.1
COG0664	cAMP-binding domain of CRP or a regulatory subunit of cAMP-dependent protein kinases	99835.4	90318.8	144657	155803	141905	237384	113726	200075	201167	232383	85650.9	128272	94237.2	100473	62993.5	131921	148802	227351	89937.7	133961	184903	198215	186141	166571	184942	124460	134419	157396	182136	101879	104916	132865	148086	129598	203663	154495	219570	206803	75087	78188.8	176307	138807	107721	79327.1	151257	149491	126848	116451
COG0665	Glycine/D-amino acid oxidase (deaminating)	5431.55	3803.4	13022.9	17387	9921.08	8081.15	9194.49	16194.4	13822.8	27532.5	3369.16	6158.62	7006.7	6449.57	3607.91	9383.89	8847.22	19564	4829.7	4642.77	12075.5	15726	7289.06	11758.8	12689.2	12303.3	10761.4	9381.05	42674.8	40080.3	33844.9	12607.2	17263.7	23486.3	13673.7	5662.29	15825.5	12797.5	6089.84	5215.5	8371.99	6719.65	9370.59	2159.25	2724.08	2361.18	2480.57	1798.43
COG0666	Ankyrin repeat	610.4	428.08	1242.67	424.25	271.88	689.55	1140	1448.92	2413.46	4365.41	601.94	1184.15	931.38	762.03	559.38	742.51	558.76	591.02	1021.71	1123.99	3037.44	2346.29	2028.36	5894.34	2044.21	437.82	1143.88	3924.35	6990.81	5700.79	1048.07	2459.35	1986.28	773.65	3939.21	1095.64	2706.69	1894.91	1278.11	3405.43	1000.32	1227.5	1990.26	455.31	697.83	354.04	1426.11	935.01
COG0667	Predicted oxidoreductase (related to aryl-alcohol dehydrogenase)	34087.7	28524.5	53760.8	72889.3	52867	82053.9	51585.5	82913.1	79938.2	99376.4	24885.8	47594.7	22979.5	32179	18686.2	46143.8	60166.7	105055	28774.2	40138.7	60606.8	72205.3	61586.5	54901.4	62828.6	45931.7	44957.6	51145.2	112586	86889.7	30638	41531.3	57760.6	60614.2	63938.3	49524.6	70905	65567.7	23631.3	21766.8	52963.4	44855.8	36272.7	26348.4	50367.1	46406.3	41057.2	39277.4
COG0668	Small-conductance mechanosensitive channel	27399.5	26561.8	36614.3	36981	36129.7	52537.1	42371.2	51574	55390.7	60113	24415.2	27669.4	27187.2	27465	17953	37814.1	32557.5	43792.3	26047.3	32969.8	36287.1	38205.6	42437.2	33141.6	40777.1	23691.6	37560	42248.9	56312.3	48219.9	49414.3	31058.7	42158.6	48182.2	45058.3	41069.6	49613.2	52095.7	23756.1	22440.7	43388.9	32346.2	34803.1	26155.1	28883.8	30483.7	26627.4	23191.9
COG0669	Phosphopantetheine adenylyltransferase	19006.3	16985	22261.1	27316.4	32470	48113.7	26802.5	43986.4	43029.1	40859.3	23827.4	39309.4	25680	27479.7	19282.7	33016.5	37807.8	52989.4	27768.3	34679.8	35146.8	34635.3	39283.6	31482.1	41336.9	28957.4	32460.8	30790	33181.6	27393.7	31400.7	31049.6	33508.9	29483	39129.5	33750	41004.3	43754.4	22682.6	24586.4	35498.9	27387.7	31003.6	23572.1	30590.2	30503.9	28002.2	32673
COG0670	Integral membrane protein, interacts with FtsH	8372.42	7833.47	4532.57	11622	10761.5	25597.2	7988.9	11522.4	20918.8	29752.4	10422.9	7944.37	13688.3	10539.6	8103.08	17247.9	5804.4	8495.81	11638.5	14206.1	8771.12	4497.95	18909.2	5878.9	2337.84	2160.24	9023.16	5200.67	15580.7	23939.5	8823.42	13425.5	18450.3	16521.9	4817.36	7781.88	12244.6	19184	7324.7	7845.8	13138.5	9089.25	7080.02	8694.64	12120.6	8030.23	11110.5	9952.87
COG0671	Membrane-associated phospholipid phosphatase	9290.37	7882.18	7438.46	8144.17	11103.3	5740.31	8558.03	6901.92	16179.8	17226.2	6175.59	8419.51	5913.73	6536.86	5350.39	7920.16	7998.73	6755.45	6571.92	2917.42	7174.08	8878.8	13049	13280.6	9568.38	8304.32	13642.9	11878.1	21672.2	25981.8	9403.85	6740	15636.1	18433.2	14374.4	14418	14871.5	18178.1	7161.21	6391.56	10986.9	9048.49	10662.4	5755.32	2138.49	3178.62	2969.08	4046.21
COG0672	High-affinity Fe2+/Pb2+ permease	200.13	70.47	550.8	1605.18	94.99	356	1649.7	746.1	2313.32	5114.65	369.69	472.52	1219.06	290.42	2818.58	1761.27	355.19	328.85	750.6	355.54	83.83	79.16	684.43	448.33	195.26	344.91	1197.13	718.63	5829.82	6645.2	1194.69	350.91	1573.24	792	247.59	4.86	86.56	11.33	105	33.67	82	518.16	731.68	107.67	173.99	74.84	126.67	24.16
COG0673	Predicted dehydrogenase	90146.3	79977.7	107787	134636	124786	188912	103410	205029	161327	179260	71715.1	130399	74754.8	86847.4	52736.4	114514	142715	213117	85945.5	104968	115078	149717	164070	111308	138392	99753.1	116207	111985	173304	144213	66092.6	98843.4	120133	103210	119978	93107.5	158081	148378	64743.3	65285.5	128023	95143.2	98572.4	79761.6	111571	107202	89936.7	99884
COG0674	Pyruvate:ferredoxin oxidoreductase or related 2-oxoacid:ferredoxin oxidoreductase, alpha subunit	44443.2	37313.3	60648.5	63710.6	68635	116340	65307.9	84343.2	92486.7	96140.8	45203.4	73625.1	52055.8	58760.5	36984.6	67140.8	81309.5	117747	48288.9	70928.2	84609	82389.7	70129.4	64141.3	88715.8	59968.4	59025.8	67087.4	72400.8	42367.2	46669.3	62763.6	66670.6	55469.1	91700.8	70939.4	96093.6	96630.6	45690.1	50918.5	78308.1	62294.8	58269	43740.4	75672.9	73459.8	64140.3	68966.2
COG0675	Transposase	2072	948	5517	2343	4029.57	2902.09	3300.71	6096.88	1722.7	2917.96	6404.53	36340.7	4692.88	8093	5699.29	5109.51	31145	36754.4	16348.2	10916.4	6277.33	5229.18	6480.83	15273.8	4504.67	2391.17	3903.99	9395.68	8989.5	7384.02	9453	7047.66	13023.2	16090.7	10467	10549.3	15240.2	23536.5	7479	8035.5	7271	6612.5	7425.84	4750.07	15440.6	14660.7	11611	24300.8
COG0676	D-hexose-6-phosphate mutarotase	683.66	443	551.67	1624.18	70.65	356.91	1122.63	259.12	2264.63	4864.34	203.34	295.84	1171.37	239.36	335.04	1234.07	251.37	357.93	464.1	453.16	70.76	143.49	719.46	415.32	188.53	99.57	870.07	705.18	5826.63	7791.05	299.22	670.42	3145.72	5953.17	213.46	11.19	191.88	564.51	105	31	82	547.66	1572.34	335.34	189.82	18.84	136.67	30.16
COG0677	UDP-N-acetyl-D-mannosaminuronate dehydrogenase	15451	15827.4	28551.6	13996.8	8558.3	10521.9	12808.4	16606	11445.3	17489.2	3423.75	5058.85	3999.25	8282.87	3136.22	10101.8	11020.8	10913.6	2140.31	4641.54	10405.3	9790.51	8000.56	12003.3	13224	4268.75	8825.61	14919.7	15364.9	17368.6	13543	6125.23	10363.2	13186.4	27785.5	14698.3	27529.6	19510.5	6146.48	6166.42	11081.9	10651.4	11483.8	7365.19	10331	8709.19	9448.88	6912.04
COG0678	Peroxiredoxin	51	0	138	167	31	35	26	17	61	203.5	53	95	247	13	24	23	29	0	9.83	71	7	0	404.67	65.33	16	0	62	0	28	1	35	23	180	56	10	2	116	277	0	20	48	233	2	10	91	0	5	10
COG0679	Predicted permease	25336.6	16664.4	19488.1	30725.1	41094.4	53053	23055.9	59293.5	51586.9	45279.2	28291.7	89776.7	30382.1	36690.6	23260.9	38974.4	75357	98026.6	44642.7	46134.8	34284.8	30613.5	56707.6	55214.4	44699	30072.2	42684.5	40047.3	39237.4	48339.8	41410.6	38135.8	43427.7	36577.1	47005.1	40271.4	50694.5	55825.6	30126.4	33590.1	44270.2	31878.7	46884.5	34553.6	52949	48306.9	41763.2	66008
COG0680	Ni,Fe-hydrogenase maturation factor	1971.33	1751.05	4028.09	4280.99	494.03	2392.88	3273.08	3354.37	3225.38	7761.29	1981.51	15535	3813.62	3156.91	1854.73	6523.52	14724.2	18901.5	3727.47	4801.56	3844.3	2462.79	4987.95	9440.38	2149.54	902.69	2384.69	2764.79	7477.25	12329.5	1638.64	4604.54	9727.39	18327.5	5357.46	1405.97	5220.46	3067.51	1630.72	2356.5	1514.46	2403.44	2938.18	1075.13	8511.86	6945.97	6012.68	11371.8
COG0681	Signal peptidase I	26628	23907.7	31385	37908.3	46850.7	85194.8	42399.4	62281.7	67484.5	57125.1	30640.3	44151.6	35107.8	32631.2	22609.3	43032.6	46484.2	64232.6	38158.3	38241	50089.6	49913	67130.2	47958.2	58593	37838.1	41304.2	41854.9	35294.5	19606.6	34908.5	41607.8	38801.7	29856.8	47508.9	34671	53707.6	49454.6	28278.3	28644.1	54815.5	40422.9	42482.9	31786.2	43534	44430.9	35771.6	38764.2
COG0682	Prolipoprotein diacylglyceryltransferase	20639.8	18669.5	28688.7	37053.7	33312.3	50882.4	29010.7	48282	44899.4	43860.1	24735.5	53232	26704.5	29214.4	19908.4	35781.8	55366.4	85198.4	29888.4	38208	41169.3	42317.1	44206.5	35209.8	48410	36237.2	33413.7	32261.4	42102.7	28959.9	32372.9	32640.1	36562.3	32202.5	46095.6	36534.3	49249.8	49750.9	23657.7	25854	37119.1	30609.4	32658.3	24821.1	38648.4	37811.8	31491.6	42649.5
COG0683	ABC-type branched-chain amino acid transport system, periplasmic component	12813.6	11349.8	10237.4	19807.8	28533.2	45841.8	15338.1	46400.1	45426.4	51457.1	21972	35450.9	23317.3	27275.3	22172.9	42414.7	28185.6	40553	24253.6	33410	24126	22078.3	28346.3	15667.8	31140.5	18494.4	24616.1	20787	48195.2	57927.4	31190.7	25039.8	35477.1	31353.3	21113.3	20602.2	23642	26514.2	21453.9	24026.1	25717.3	17392.2	26829.1	21991.6	27660.3	23845	23597.2	29090.6
COG0684	Regulator of RNase E activity RraA	4203.08	3093.47	3465.75	8459.3	3419.79	4854.55	2406.89	13497.4	5967.93	13372	1911.37	5211.92	2699.41	6176.8	3032.31	12134.7	4762.45	10511.3	1577.4	2711.95	4127.82	6427.24	6059.53	5753.18	7409.87	3658.43	5609.61	5280.93	18022.3	23102	11357.8	3159.6	11333.6	9825.84	5320.12	1918.17	5222.42	4425.5	3236.38	4365.5	4347.63	2449.11	4686.17	6333.62	5584.27	2954.05	3343.67	3493.08
COG0685	5,10-methylenetetrahydrofolate reductase	20117.2	18610.7	26434.9	36788.2	28207.4	49344.7	27057.7	44590.8	37328.1	42789.9	20317	38401.1	23958.9	26484.5	17716.6	33386.8	42183.8	67789	25861.6	33735.7	37635.4	40610.8	42122.2	29214.5	43741.2	30377.9	25301.2	29034.4	38644.4	26783.5	30289.5	27426.2	35044.4	27867.9	38476.9	26380.3	45094	46720.4	20034	22078	31704.6	27727.4	30203.3	23605.2	30264.1	30047.5	25508.4	29788.2
COG0686	Alanine dehydrogenase	10689.1	10384	17917	14849.5	4743.46	7652.26	15722.6	12574.8	8439.98	12108.1	3560.32	18188	5176.66	7853.87	2849.89	7580.67	25188.6	38955.1	2928.41	5731.34	13391.1	17106.8	13058.2	14145.4	14343.2	11080.7	7836.89	11597.6	15879	6037.78	3004.55	5040.4	6995.55	7880.2	19438.6	12843.9	21188.5	17919.7	2235.16	2405.09	8663.05	7543.26	6776.05	3949.77	13873.2	13716	8991.15	13818.8
COG0687	Spermidine/putrescine-binding periplasmic protein	19909.6	16885.7	19787	28480.3	30290.1	45427.4	16287.4	35867.4	45794.5	46395.7	15849.8	21565.8	18983.7	15563.9	11268.8	23876.6	23413.5	34161.2	21269	37938.7	25518.5	29754.1	36542.7	23256.6	36384.1	28039.6	27755.3	25759.3	42212	42261	15558.1	24681.6	33342.9	38626.9	29181.2	29885.4	36522.7	40509.8	14105.6	11393.1	30544.6	22567.9	21092.7	15447.7	21315.6	23094.3	17380.2	15526.1
COG0688	Phosphatidylserine decarboxylase	12835.5	11231.6	20261.1	19735.5	18643.8	40821.1	19241.5	25212.1	30525.1	34932.2	16314.8	28968.5	19252.7	19587.7	13824.6	22862.6	30219.9	41791.6	17929.2	32274.9	29272.4	26886.6	20133.7	24446	31805.9	19766.4	18651.6	21599.7	28266.8	18731.8	27204.8	23107.6	23486.2	20646.5	30855.7	22551.5	34627.5	36338.5	13509.1	14511.4	23044.3	21468.7	17095.8	12475.7	27408.2	26347	23925.3	26985.5
COG0689	Ribonuclease PH	3645.66	2772.5	4954.67	3736.18	1884.84	1607.16	2804.57	3377.45	2901.42	7771.68	2007.13	16019.4	3626.77	3126.61	1768.36	3394.57	15074.4	18289.9	3594.35	4812.49	3538.26	2629.49	4320.41	8398.32	2239.03	1432.07	2893.15	3600.01	8672.13	13091	11011.4	3709.17	5100.14	7043.92	4840.58	6531.69	11659.6	17614.3	2727	4279.5	2725.5	2277.66	5072.34	1118.59	8633.95	7144.5	5015.07	11414.4
COG0690	Preprotein translocase subunit SecE	14776.7	13430.7	16722.3	23596	24584	45216.8	21678	37978.3	37095.2	31851.8	19578	35773.3	21561.3	21998.7	17142.3	30160.9	33481.5	48805.4	26165.6	32270.1	25721	21147.7	33288.5	26909.2	28297.2	15665.9	21313	20605.3	25391.1	23123.5	28505.5	23720.8	27410.6	21256.9	22259.8	18728.4	30402.9	36358	19567.5	23377.1	26902.1	22236.4	27825.6	21688.3	25737.5	24387.7	23816	29852
COG0691	tmRNA-binding protein	18993.3	16985	22261.1	27357.4	32470	48113.7	26802.5	44010.4	43029.1	40859.3	23827.4	39291.4	25680	27479.7	19282.7	33056.5	37849.8	53020.4	27768.3	34679.8	35169.8	34557.3	39356.6	31528.1	41336.9	28957.4	32460.8	30756	33288.6	27615.7	31400.7	31061.6	33661.9	29483	39153.5	33750	41088.3	43790.4	22682.6	24598.4	35553.9	27387.7	30995.6	23595.1	30590.2	30503.9	28002.2	32673
COG0692	Uracil DNA glycosylase	17168.7	17507.5	25124.5	21904.2	28018.7	35487.6	24440	31920.3	33556.1	37571	20197.6	36930.8	17888.8	23251	15849.3	30166.5	38331.7	54519.3	16447.9	31458.2	28115.8	30729.2	24287.9	29114.6	32491.8	23782.3	27218.8	28083.3	32652.6	27114.2	24115.7	26499.9	29590.8	25974.4	38424.5	33699.6	41042.6	43241.3	17793.7	18810.6	28629.4	22041.2	20495.9	14031.9	29344.8	25827.1	25073.4	30010.2
COG0693	Putative intracellular protease/amidase	29474.5	26767.7	38053.8	44184.3	34451.2	55134.4	29579.3	47780.6	51563.5	52796	23757.9	27380.2	26647.1	28263.4	18829.7	38216.7	36839.7	56142.2	26153.3	32905.5	46786.8	51459.8	56091.1	48676.8	53940.3	40066.6	34481.3	32957.3	59716.8	50272.8	51063.5	34089.7	41920.3	37405.4	51769.9	43751.7	75292.2	79549.8	22171	21294.3	38858.1	34211.6	30560.9	21295.9	25154.5	24613	24813.2	23200
COG0694	Fe-S cluster biogenesis protein NfuA, 4Fe-4S-binding domain	2868.34	2347.84	3946.17	3057.01	385.32	749.16	1259.04	1312.79	2496.54	5053.84	469.26	1183.42	1757.62	1497.77	785.34	2718.4	749.95	727.76	1820.35	10534.8	865.76	869.49	1619.08	3074.49	761.53	851.07	678.16	2616.67	7054.63	12863.6	9972.85	2347.75	4891.64	7514.09	1442.58	861.19	692.46	1039.45	619.5	628.33	833.16	715.66	1378.84	436.5	830.99	196.01	1419.17	905
COG0695	Glutaredoxin	2395.92	1122.96	1658.64	4852.14	1783.58	2691.32	3058.27	1689.78	8761.76	18121.3	1181.99	2261.27	3696.02	3411.27	1890.28	4738.27	1323.34	1578.6	2635.04	2716.68	4554.16	8358.85	6579.25	5195.98	7477.79	7797.05	4295.1	2629.93	19059.7	25600.5	10732.8	3824.11	13037.9	21455.5	7376.4	3818.4	7838.61	7756.95	1216.34	788.66	1904.49	4232.63	4164.79	810.85	791.73	193.85	948.74	870.53
COG0696	Phosphoglycerate mutase (BPG-independent, AlkP superfamily)	18904.5	16921.8	22085.3	27177.4	32347.1	47908.1	25133.9	43328.2	42803.9	39832.5	23374.2	38780.6	24288.2	26923.1	16515.2	31869.3	37529.8	52870.9	27616.2	34235.6	32422.4	32708.6	37287	25315.9	39710.6	28401.6	30337.6	28662.6	32666.2	26842.7	29644.8	30429.8	32394.5	28364	35425.9	31812	38981.5	41335.6	22672.6	24539.7	35048.9	26483.7	29560.6	23452.4	29862.8	30141.2	27073.2	32009.7
COG0697	Permease of the drug/metabolite transporter (DMT) superfamily	50933.4	40510.3	58582.8	74125.4	77265.2	114268	70482.4	123533	103625	99764	51999.7	128743	53333.9	61392.9	36919.3	78596.8	125514	184249	68833.6	92405.8	82659.6	82894.8	89010.7	80480.4	103290	66268.9	71360.9	74210	104419	90267.6	81771.4	73343	73005.5	63800.6	98961.3	82375.2	116794	124852	48439.7	54943.3	75746	60687.3	70725	52906	86701.9	84988.8	67978.4	94872.4
COG0698	Ribose 5-phosphate isomerase RpiB	27034.3	22631.6	22455.8	36950.4	45837.4	56128.6	31499.3	69103.8	57263.8	48887.4	31519.9	62209.9	30698	35416.6	24831.9	41729.1	54250.1	74595.8	36033.7	29384.5	38127.8	44008.2	53830.2	29628.1	49169.1	38411.8	46731.4	38971.8	46088.5	46449.1	24948.7	35175.7	40786.6	32256.9	42729.9	43371.6	44961.8	48219.9	28745.1	27834.4	44346.5	30455.2	39239.5	31800.9	39890.9	39141.4	32373.1	44771.7
COG0699	Replication fork clamp-binding protein CrfC (dynamin-like GTPase family)	0	0	0	0	0	0	0	0	0	0	0	0	0	0	0	0	0	0	0	0	0	0	0	1.33	0	0	0	0	0	0	0	0	0	0	0	0	0	0	0	0	0	0	0	0	0	0	0	0
COG0700	Spore maturation protein SpmB (function unknown)	4901.54	3720.07	5347.27	7300.16	12463.3	16739.2	8180.9	22547.1	9028.19	6761.76	7983.22	27582.4	10848.4	11215.9	5784.72	13055.9	22263.2	29922.4	14271.5	8146.66	15840.7	13989.6	12010.3	20421.2	21510.3	10478.5	11698.1	13670.6	6403.92	12082	10015.8	13877.4	12662.3	6960.65	15919.3	7170.9	11419.9	9755.95	11839	16067.3	12931.8	11882	18476.1	11833.2	13299.4	15478	11814.2	19296
COG0701	Uncharacterized membrane protein YraQ, UPF0718 family	10962.3	9501.97	6983.64	14039	13139.7	26165	7296.24	13212.3	19482.8	26166.7	5764.55	20391.3	6937.05	7588.75	3197.9	10458.8	19310.8	27575.3	9990.43	16310.3	8653.19	7590.66	18944.7	8770.58	4137.29	2884.24	6308.95	9092.99	12082.3	18040	5282.69	11343.2	9727.42	5833	7247.26	7208.86	17144.4	21906.5	7188.17	8053.83	15235.2	7886.16	13178.3	10862.4	22153.5	17793.7	14002.9	18636.6
COG0702	Uncharacterized conserved protein YbjT, contains NAD(P)-binding and DUF2867 domains	2000.46	886.15	2751.47	7606.48	194.37	1378.62	2194.32	1158.37	8837.52	19186.3	488.17	1081.52	2610.04	896.81	1167.05	4900.71	1058.91	1924.94	1649.84	1601.63	504.44	927.1	1864.69	2398.21	1697.05	424.78	2186.45	834.96	24077.7	30395.5	13387.1	2754.13	11798.6	23491.4	1050.48	89.76	968.27	876.9	799.84	364	353.83	1845.97	536.13	644.67	559.29	134.52	463.52	206.15
COG0703	Shikimate kinase	18094.9	15598.8	22769.8	24525.3	45595.8	50015.8	29016.8	50459.2	51745.5	50384.2	29952.9	49731.5	28752.4	37142.8	26985	42993.9	43251.9	57838.2	29593.1	36127.5	38186.4	41330	32868.1	39230.2	50305.9	38248.8	44471.6	39118.6	43762.2	43522.4	35720.6	35299.4	45259.3	42399.1	47834	43250.1	45487.5	46876.5	29444.5	29879.8	40473.2	31477.6	38980.2	25370.2	33534.1	34126.9	33518	39070.6
COG0704	Phosphate uptake regulator	19386.3	17411.4	21848.2	27188.4	28797.3	35815.6	19093.7	34062.4	35575.8	37441.9	14670.5	34275.4	13169.9	18799.4	9857.75	22887.2	34309.9	50663.5	17869.4	21332.7	21408.6	28624.5	35334.9	28814.3	26787.4	21710.5	24339	28317.4	31725.7	26625.6	20142.9	22352.3	27102.2	27135	33020.4	31300.5	37316	42821.4	16390.9	16197.9	30944.1	19874.1	26026.8	18717.5	29351.4	26439.6	23596.6	27396.2
COG0705	Membrane associated serine protease, rhomboid family	27506.9	27872.1	39789.1	39931.9	44751.5	73927.8	33333.9	49127.2	60103.7	62685.8	26193.2	30274.5	25866.9	28749.3	20374.8	42324.3	39925	60930.5	21955.5	42133.7	50966	55159	40626.3	43506.2	57667.9	35870.4	39919.2	42251.2	51756.9	29654.9	49519	37918.9	41223.4	34681	53454.9	42401.7	52814.1	46992	19634.8	17411.2	47997.2	39771.8	26988.8	18319.8	39174.5	37823.9	33521.1	27653.6
COG0706	Membrane protein insertase Oxa1/YidC/SpoIIIJ, required for the localization of integral membrane proteins	7747.36	8003.28	13246.1	14534.1	14769.5	28555.6	17612.9	16463.3	23390.7	32381	12634.9	24168.4	12424.2	13824.4	9643.59	18858.2	25668.8	39501.3	10621.4	28631.4	22293.5	22188.1	15132.9	19019.2	18115.5	12117.4	14325.9	15281.6	22806.3	11914.8	19777	18489.9	19634.4	16953.7	25596.2	17596.1	22514.5	21112.7	8546.61	10322.9	18333.1	16356.5	10561	7282.24	24627.3	21549.7	19830.1	22582.3
COG0707	UDP-N-acetylglucosamine:LPS N-acetylglucosamine transferase	20903.8	18148.7	24607.8	29547.9	35925.4	51211.4	31733.1	48271.8	44347.9	44645.6	26169.8	55259.5	30107.5	32079.3	23311.8	37074.1	51917.3	71193.9	32003.4	39185.3	38256.9	38071.1	41504.8	35337.9	43154.1	30000.6	34970.8	36247.7	35934.9	30150.6	33668.4	33163.9	37426.9	32820.4	41632.6	36176	43808.9	48001.2	27297.7	29161.3	39326.5	28737.5	39688.4	27940.7	39383.3	38374.1	33536.5	44747.4
COG0708	Exonuclease III	21169.2	19518.4	27218.7	29114	33547.2	50886.4	22900.9	44495.7	45692.1	43000.2	24359.5	40290.4	25977.8	28285.1	20185.8	35296.2	39451.7	54272.4	28372	36012.4	38606	37619.2	42146.7	40054.8	44374.7	29487.7	32461.3	32723.5	36006	28128.4	32149.9	33763.7	36343.1	30736.9	44747.5	36393	50971.3	53970	24229.6	24620.9	37479.4	30156.1	31742.7	23537.5	33335	32672.8	31263	34206.4
COG0709	Selenophosphate synthase	10801	8485.24	5965.77	12144.9	7705.84	7944.6	4490.23	20641.7	14417.1	13367.4	6089.3	24362.6	8043.1	10323.5	4927.31	14174.1	22036	30146.4	11187.4	5978.86	5709.99	7990.69	21146	9876.06	10476	7057.27	8895.53	9909.6	12318.4	20453	4466.02	6073.64	11011.6	15064	8651.76	10460.6	16060.1	22131	7284.84	9215.8	9854.28	5499.86	12627.4	14350.9	12618	10419.7	9927.84	17732
COG0710	3-dehydroquinate dehydratase	4064.66	3142.2	3181.07	3862.83	10000.1	5257.94	3507.63	7660.33	11784.9	12805.6	7027.96	13173	3989.62	7974.78	8039.44	11992.1	7860.89	11931.1	8221.76	3989.96	5536.39	5316.35	8888.54	14825.5	10815.6	6614.61	9435.01	8672.68	12558.2	19022.4	13625.3	8162.08	12774.4	14037.2	13132.8	11093.6	8108.24	6982.49	7064	6317.47	6625.95	4938.36	7737.51	6400.34	4206.23	3581.03	7221.07	7159.89
COG0711	FoF1-type ATP synthase, membrane subunit b or b'	23482.3	20499.2	22922.2	32670.2	35244	50217.2	20308.5	55160.4	46643.6	42269.8	26022.4	42662.9	28702	30889.7	20578.7	34949	40421.3	54109.4	34328.8	35137.8	35455.8	36430.8	54182.6	34212.6	42373.9	29942.4	36546.3	32977.6	33873.6	28346.2	32832.2	32316.1	37715.9	31990.5	39154.5	34175	42807.8	46037.4	25447.8	26897.4	40003.7	30969.7	32883.7	30214.8	30928.8	31055	29389	34964
COG0712	FoF1-type ATP synthase, delta subunit	18294	16704.9	20611.6	25217.2	34390	47809	18163.5	47075.4	42843.1	41298.8	24515.4	41437.9	25414	28498.7	19973.7	32644.5	39436.6	52870.4	29619.3	33523.7	33137.8	34744.9	40653.8	32698.8	40449.9	29572.7	34984.3	29161.4	32040.6	28022.3	31471.2	31394.4	35387.9	29676.5	36059.5	33057	40511.8	43943.4	20968.8	22555.4	34414.7	28094.7	25092.4	21657.6	29322.4	29906	27564	33070.2
COG0713	NADH:ubiquinone oxidoreductase subunit 11 or 4L (chain K)	6882.26	6878.3	12829.3	14927.5	14371.6	26602.3	15526.6	13904.1	22654.9	30000.5	11172.4	9066.13	10997.9	12414.1	8868.59	16035.3	11969.3	21474.6	7245.28	14978	18848.8	19522.4	12119.7	10747.9	16194	11186.8	11035.8	12187	21185.8	9592.64	18674.5	14727.2	17770.2	15923.9	20976.6	14089	17662.9	16014.5	7210.23	8080.89	16443.7	14135.9	6649.7	6679.87	16452.1	14713.8	14319.3	11786.8
COG0714	MoxR-like ATPase	30525.4	25494.3	38163.3	42721.6	48555.6	82943.8	38521.8	60449.3	68457.5	62341.5	35598.4	36065.4	38543.6	34376.6	24399.3	44756.8	36772.5	54842.2	35673.9	37002.7	54130.3	54842.3	50295.6	37930.7	64681.6	46790.7	45947.3	46406.7	48033.7	27548.5	52878.5	48423.7	46936.8	38050.3	50242.2	44317.8	56838.4	57521.2	32019.8	33988.2	57480.1	44400	39817.6	27360	38043	40961.2	34444.7	30505
COG0715	ABC-type nitrate/sulfonate/bicarbonate transport system, periplasmic component	23015.6	17905.1	21612.8	26924.7	34915	42336	20691.8	60492.3	52387.4	50149.8	27366.1	42962.2	32113.9	31540.9	18942.2	37772	33341.8	45462.3	32269.4	28275.7	40830.1	36730.4	40312.2	41858	51207.6	33522.9	42847	34903.1	71467.2	76387.5	64619.3	34007.6	34827.3	29409.3	38271.9	35572	37105.9	38714.2	29298	30650.6	33499.5	26634.9	36436.3	22526.5	20905.4	22573.5	23652.5	29246.2
COG0716	Flavodoxin	40592.3	36750.8	68664.7	92490.9	67497.2	105067	58959.5	88292.7	94812.3	99461.2	40655.5	71171.9	40636.2	43627.3	35074.9	64039.7	93179.3	161875	44800.4	73987.4	61527.1	65149.9	77836.4	51501.9	65534.1	53971.8	58703	59223.9	109289	74181.6	36589.8	57517.4	65346.2	70261.1	60431.5	66255.2	90093.7	103969	35506.9	32713	72031.1	46991.2	49481.3	36287.1	69279.4	62367.4	54541.8	60486.9
COG0717	Deoxycytidine triphosphate deaminase	1935.23	903.17	1088	3326.68	428.82	759.91	2158.44	1211.78	2405.8	5036.84	593.69	1679.02	1572.7	1104.19	3091.08	2558.41	962.52	938.1	1385.6	1109.66	348.19	1123.34	1582.55	2693.32	441.86	666.58	1136.64	2442.02	7749.79	11022.5	10840.4	1254.93	4680.62	7873.84	655.91	297.69	968.38	1381.83	156	189.67	511.5	640.66	1154.68	392.67	486.99	134.34	1365.67	751.16
COG0718	Conserved DNA-binding protein YbaB (function unknown)	12067.2	9662.37	7844.24	13491.4	18003.7	20797.7	10197.5	29995.6	22406.7	15449.4	12633.1	30214.3	15402.3	14983.6	10546	17533.8	25039.5	31171.8	20807.2	19663	16105.9	14535.7	26802.2	19277.8	25216.8	17639.1	21142.3	17800.3	17393.3	25679.6	22029	16497.5	18743.1	19185.7	18028.5	19518.1	21179.2	27191	15143	16312.5	18412.8	13209.9	23323	17075.1	13812.4	15631.7	12849.6	20566.2
COG0719	Fe-S cluster assembly scaffold protein SufB	15685.1	15875.1	30462.8	31725.1	31506.4	56909.9	30427.7	31143.1	47501.1	67035.5	26326.9	49535	24947.9	30320.2	23132.5	37943.8	54574	80026.9	23469.5	38198.1	38921.4	41389.2	29622.5	30917.8	34937.7	27208.2	31641.7	28909.2	45302.8	22314.6	21502.5	33614.4	41995.3	30142.3	43499.9	31559.4	42364.5	39212	17823.6	20192.4	39431.3	33224	20346.6	16607.2	48137	43906.9	39090.5	46535.8
COG0720	6-pyruvoyl-tetrahydropterin synthase	9041.66	9351.98	16813.7	17465.1	17826.1	40705.4	18817.1	23349.3	31252.1	36161.2	10175.4	23597	14683.9	14671.5	8417.88	16008.4	28890.2	40119.4	12716.4	20528.7	26523.8	24001.1	18084.3	17741.4	28485.9	20904	21635.9	19928.4	26263.3	10545.2	23566	17743.6	18720.6	19664.5	29576.5	21726.1	40031.6	39677	7356.91	6789.76	26720.3	24521.9	16334.7	9705.86	26243	25763	20196.7	24313.5
COG0721	Asp-tRNAAsn/Glu-tRNAGln amidotransferase C subunit	6479.94	5905.8	6521.64	6060.83	12600.8	6805.25	7673.58	16982.1	2783.19	8434.31	5671.68	24039.4	5249.37	10403.6	6798.88	12848.7	19115.7	27592.9	7584.33	7233.76	9168.76	11043.5	9447.03	16113.3	9418.76	7981.34	14273.9	14544	7057.92	13075	14425.2	9693.24	9595.1	8049	10973.7	10140	16403.8	23497.5	10350.7	10204.2	9457.83	5633	15972	7585.18	12748.3	10253.5	10768.2	17145.2
COG0722	3-deoxy-D-arabino-heptulosonate 7-phosphate (DAHP) synthase	5310.45	4152.51	3772.04	9307.27	12865.5	7075.06	6375.17	15432.4	17046.9	21671.6	7988.72	13642.1	8055.51	11781.3	6518.12	15420.7	8973.42	13594.1	8589.66	14514.9	10048.3	11698.5	10765	15089.6	13785.3	10290.9	17105	15731.3	26108.7	35552.7	24123.5	9189.62	22330.7	27091.7	16495.5	12478.2	12554.2	10109.2	10736.7	11467.7	10832.6	7941.18	15210.7	10713.3	6366.7	4576.34	7287.04	8258.15
COG0723	Rieske Fe-S protein	28	60	20	51	1	38.29	37.57	0	3.64	1.14	16	26	32.86	0.43	47.14	194.93	62.57	49	264.5	111	0	48	5	8.33	2.29	0	0	32.29	8	328.81	37.43	24.34	90.76	59.5	40	2	107	277	37	38	5	4	110	0	20	0	3	38
COG0725	ABC-type molybdate transport system, periplasmic component	10996.9	8795.58	8976.77	14296.7	13936.9	19815.6	6323.52	28510.8	26530.2	24297.3	11683.9	29615.1	15219.6	14902.3	8279.59	17985.7	24817.8	31541.1	19538.2	19601	17133.3	14072.5	28284.6	22989.8	25875.3	14265.9	15875.1	14636.6	29968.4	36671.7	20792.7	15040.2	14579.1	16899.5	20601.5	18496.3	22677	25958.7	11761.8	13016.3	14096.3	12604.5	16872.9	16031.1	14455.9	14668.9	13400.8	20029.5
COG0726	Peptidoglycan/xylan/chitin deacetylase, PgdA/CDA1 family	36829	31708.7	40780.2	59920.1	69213.8	84492.1	47469.4	90985.6	82267	65446.1	44841.1	85924.4	53049.9	53221.2	32309.1	61329.2	84708.2	129327	54975.2	36952	61452.2	62885.9	65227	52916.5	92394.9	65829.6	64147.6	59420.7	77240.6	67521.3	42559.9	52319.4	64388.7	57028.9	66876.1	55873.8	61733.8	57888.6	46621.7	51931.4	64383.5	49846.4	64694.6	44344.1	46354.7	54401.5	42027.4	58267.6
COG0727	Fe-S-cluster containining protein	2405.1	2106.37	614.9	932.15	332.82	1795.81	745.98	2206.97	2758.49	8184.74	588.76	2768.16	1776.62	1239.81	1387.86	6607	2221.28	6680.01	349.18	484.83	1294.63	1127.02	2927.41	3366.73	4086.36	1864.77	1750.86	1256.92	6308.38	8833.84	9580.94	1109.79	1516.14	1121.9	1574.68	480.76	1354.74	1048.45	199	174.3	332.2	571.03	720.9	105	824.56	200.2	296	342.4
COG0728	Peptidoglycan biosynthesis protein MviN/MurJ, putative lipid II flippase	4478.32	3489.42	5451.59	4267.01	3783.4	2227.91	3461.38	2441.62	9276.88	6334.34	2446.09	5642.34	4696.12	3633.11	2163.81	4495.07	5201.62	3090.93	4799.71	11408.2	4633.94	3437.49	5852.22	10536.6	5054.78	4078.07	3139.22	3523.18	9734.63	14313.9	11473.4	4621.67	8106.14	9492.92	7191.33	9615.69	13874.1	20918.8	2868.84	4214.5	3334.33	3781.66	6042.93	4260.51	1979.82	1846.51	3441.84	3837.66
COG0729	Outer membrane translocation and assembly module TamA	313.33	200.67	1779	2015.18	138.65	671.25	577.29	1116.12	2468.96	4805.01	666.01	1294.17	1579.7	724.36	677.37	2191.07	423.03	509.93	1354.1	10630.8	636.76	512.49	2243.79	6163.32	1735.53	399.07	788.41	1855.17	6486.13	8018.38	1045.55	2971.09	3791.72	6436.84	3721.46	1106.19	367.21	459.5	856	1389	878	1726.66	721.67	163	386.49	163.17	1690.67	929.83
COG0730	Uncharacterized membrane protein YfcA	20323.2	18203.7	19550.2	25108.3	20671.9	28966	15995.5	51930.4	33104.1	32709.3	18136.1	64267.2	27390.8	29414.6	17990.7	36800.8	56701.3	75244.6	32191.5	39215.2	28940.1	25098.4	48656.6	32951	35896.3	19404.4	26609.9	30671.7	35639.4	43835.4	70096	21090.6	27929.7	26707.3	34516.4	29112.9	40278.1	49264.8	20684.2	25331.2	22290.7	18098.3	33542.1	30624.6	35216.9	30610.2	26875.6	46725.4
COG0731	Wyosine [tRNA(Phe)-imidazoG37] synthetase, radical SAM superfamily	11025	11502.3	19479.7	15482	14080.8	27089.4	9146.79	12352.8	20292.9	25333.9	5526.92	7153.15	6433.23	8151.15	3856.62	9636.84	12531.2	20353.9	3400.68	13424.6	21770.6	21350	14612	18459.9	15249.6	11547.6	8819.31	10736.1	16448.4	9382.5	6801.03	12524.5	11586.7	10318.5	22615.3	19561.5	29452.6	32356.3	2858.84	2717.66	16850.7	15352.3	4683.46	2687.51	17924	15067.9	14450.8	11235.5
COG0732	Restriction endonuclease S subunit	21747.6	21306.1	37141.9	52927.4	33985	71157.7	27629.3	55156.7	64691	43254	33063.8	52259.9	39216.2	30081.3	21479.5	35258.8	62418	94201.6	45505.9	41743.1	49867.3	41089.1	49086.9	21918	68349	48014.4	36666	30510	47983.7	25349.9	49013.5	39302.1	35524.6	26177.4	42498.7	37425.5	51788.7	47042.1	27673.1	31106.9	43167.7	37097	37681.4	30695.1	36994.7	43104.3	30722.7	42403.6
COG0733	Na+-dependent transporter, SNF family	36350.3	31067.9	33174.1	42525.5	52955.3	72657.2	34911.6	85403.7	62128.5	47468.3	43583.7	66062	44529.9	46857.4	35952.1	63386.3	55376.7	81679.1	50688.7	53334.9	54978.3	54475.4	71344	59513.8	71599.3	49177.2	54210.6	53105.2	41968.3	46114.4	56877.6	54513.3	52169.5	38432.4	64053.9	54476.6	67274.1	71679.2	43501.1	49272.4	60309.3	44390.1	55709.3	44976.5	41260.2	41471.6	41067.4	46216.6
COG0735	Fe2+ or Zn2+ uptake regulation protein	41502.4	38535.9	55547.5	69263.9	76141.6	119535	50383.8	92934	105960	107388	56624	83061.3	56322.4	60140.1	44511.3	77019.6	82118.2	124042	59172.9	74289.9	78884.8	81153.5	84163.7	65956	92793.5	65339.7	73015	72832	80116.8	52039.9	68546.6	70871.7	81145.2	67687.8	89697.3	74828.9	86657	85839	49400.1	53779.1	82865.6	63575.7	63091.4	49803.2	77639.1	75038.3	69250.8	74164.8
COG0736	Phosphopantetheinyl transferase (holo-ACP synthase)	8232.36	7942.3	5245.47	10876.2	7219.3	18015.8	5550.56	24965.6	13985.9	13458.2	7166.48	22321.5	11982.6	9490.67	7083.45	14233.3	20308.2	27724.3	15052	8222.88	13478.1	11097.5	21436.4	9601	20155.9	10812.6	13527	10991.8	12908	18975.6	9779.09	9558.08	11588.6	14381.6	10545.6	9504.69	16760.8	22443.3	5504.5	7104.67	9421	8923.66	13506.5	11989.6	12564	12608	8542.07	15678.8
COG0737	2',3'-cyclic-nucleotide 2'-phosphodiesterase/5'- or 3'-nucleotidase, 5'-nucleotidase family	18723.1	16994.2	24382.1	30341.2	21598.5	45852.7	20359.1	38595.6	37139.7	42503.8	17867.4	30767.6	26379.7	22463.9	14194.3	31149.2	33398.5	50624.6	21244.3	21913.8	29445	28382.9	34418.7	22337	34887.1	21694.4	22394.7	22239.5	33428.1	32403.4	19291.8	24735.2	33622.9	34100.4	27818.2	17035.4	27330.4	21357.4	13942.9	16384.2	26559.3	22498.9	18452.9	16441.5	29947	29047.4	22914.4	28782
COG0738	Fucose permease	57381.4	56341.7	92594.5	93473.5	89225.4	167320	79813	87947.7	133639	161378	55766.8	105098	52835	61977.2	42182.7	83134.7	122720	189892	45341	97409.1	104113	128960	95160.3	93593.7	99372.7	74758	66487.3	76677	118243	55364.8	46115	81371.6	91126.3	76375.6	109206	75670.3	121482	97770.2	36407.3	38445.3	100253	76887.9	43742.5	35154.1	123344	104468	88906.3	98185.6
COG0739	Murein DD-endopeptidase MepM and murein hydrolase activator NlpD, contain LysM domain	29313.4	27403.9	27715.2	34231.9	33789.8	64395.5	29090.4	58594.3	52928.6	39247.8	21101.9	48123.1	30445.6	22252.6	13696.4	29632.9	49462.1	56965.3	39576	48076.5	35790.8	30580.4	64333	36174.9	45310.9	27452.4	31227.1	31060.3	36621.1	43577.2	34024.6	32643.4	33680.6	31388.2	37158	29483.2	52041.5	56266	26156.3	29554.8	43031	29587.8	43223.7	36738.4	36934.6	36896.3	28212.4	40243.2
COG0740	ATP-dependent protease ClpP, protease subunit	37821.3	32107.1	27693.1	47105.2	57369.7	75565.8	46778.2	90402.1	67381.6	53546.8	37559.6	61228.1	44061.2	45578.8	28211.5	54694.6	53677.9	76554.2	50502.7	41845	53028.4	54772.6	79071.6	46178	68822	48083	56542.9	51160.9	46490.8	48676.5	44190.2	47387.9	52790.7	45849.6	60571.5	53860	68770.1	75521	42754	43417	62170.4	43280.9	64523.9	50025.8	41177.3	43468.1	38574.3	46134.6
COG0741	Soluble lytic murein transglycosylase and related regulatory proteins (some contain LysM/invasin domains)	608.49	276.84	2390.5	4938.04	181.31	1253.73	1029.15	1460.17	6211.53	12717.2	850.67	1663.01	2859.89	1110.51	1136.06	4463.8	792.17	1268.91	2236.04	11354.5	773.85	885.18	2899.03	6581.39	2111.02	589.64	1358.65	2192.8	16371.9	22537.3	10755.9	4219.22	9763.28	18127	4129.21	1119.71	479.92	472.5	1043	1434.5	926	2465.65	741.51	285	660.81	167.51	1894.01	949.49
COG0742	16S rRNA G966 N2-methylase RsmD	18993.3	16985	22261.1	27357.4	32470	48113.7	26802.5	44010.4	43029.1	40859.3	23827.4	39291.4	25680	27479.7	19282.7	33056.5	37849.8	53020.4	27768.3	34679.8	35169.8	34557.3	39356.6	31528.1	41336.9	28957.4	32460.8	30756	33288.6	27601.7	31400.7	31061.6	33661.9	29483	39153.5	33750	41088.3	43790.4	22682.6	24598.4	35553.9	27387.7	30995.6	23595.1	30590.2	30503.9	28002.2	32673
COG0743	1-deoxy-D-xylulose 5-phosphate reductoisomerase	18983.5	16957.2	22275.3	27334.4	32465.3	48100.7	26742.6	43965.8	42992.3	40223.8	23792.4	39111.4	25662.7	27455.4	19272	32999.6	37823.8	52980.6	27743	34640.2	35145.4	34470.6	39197.8	31321.9	41270.9	28899.4	31429.1	30496.2	33109.8	27259.8	31346.4	30929.7	33236.9	29403	39008.7	32891	41053.2	42655.2	22719.6	24616.4	35464.9	27355.7	31027.1	23586.1	30573.2	30471.9	28001.8	32704
COG0744	Membrane carboxypeptidase (penicillin-binding protein)	9216.3	8381.9	6092.91	11526	13992	18072.6	10093.5	19198.6	21746.3	16018.4	10221.8	23763.7	13606.9	10570.6	8449.7	11739.5	23481.1	28224.3	19334.8	18523.6	11875.9	9027.85	23863	12117.6	19342.7	14989.9	19174.6	12358.3	16265	21374.7	19837.9	11946.7	16557.4	16300.9	11307.2	18372.2	17513.3	26298.8	10578	12476.7	15119.8	11108.7	19944.1	14618.6	10675.3	13721.8	8534.37	16296.1
COG0745	DNA-binding response regulator, OmpR family, contains REC and winged-helix (wHTH) domain	160823	141449	169312	234041	258124	362024	176502	360584	336891	275554	165028	283629	181874	177110	120894	226212	278726	409017	223610	184104	241430	233237	321147	230633	324999	229526	250963	234028	276040	267840	245601	231776	244621	234657	267103	248891	292904	318501	168580	176586	271238	198506	243864	177089	196513	211665	173792	206131
COG0746	Molybdopterin-guanine dinucleotide biosynthesis protein A	1987.73	929.67	2475	3695.18	658.84	1245	1050.73	2052.62	2772.25	7183.18	1308.8	3013.69	3095.6	3052.61	1672.57	3127.57	1797.59	1277.43	2274.35	2053.33	3516.19	2180.49	4157.67	9005.32	2440.53	788.57	2473.06	3564.67	8870.63	11061.6	11254.6	3465.09	6068.39	7781.59	5113.7	1759.69	3118.46	2758.45	1038	1685	1435	1820.66	1086.67	609.58	1526.11	627.17	3262.67	2668.6
COG0747	ABC-type transport system, periplasmic component	55722.4	46032.1	52559.4	54124.9	30911.7	47473.2	22048.5	65805.7	58620.7	69202.9	23890.4	63474	32035.5	27648.4	16362.3	49081.9	61608.5	89921.8	35493.8	22595.2	37032.6	34768.6	68801.8	54005.6	52083.2	37244.6	39164.1	42286.9	91725.1	135195	40967.4	30090.3	49088.4	47667.9	40942.1	77456.8	116524	178980	28920.2	30721.8	33407.4	28276.5	40736.3	29753.8	34193.5	29254.4	29111.6	41430.7
COG0749	DNA polymerase I - 3'-5' exonuclease and polymerase domains	19476.8	17679	21975.1	27155.4	32784	47652	26187.5	43664.9	42893.1	40795.3	23754.9	39086.4	26236.5	27107.2	19177.2	32805.5	36962.8	52447.4	27723.3	34540	32408.3	29622.1	36552.5	28856.5	39394.9	27336.9	31794.8	30083.2	31145.1	27875.5	31219.7	30768.8	34624.4	29515	38363.5	33343.5	39195.3	42564.9	23444.6	25284.4	35643.1	27343.7	31098.1	23971.6	30732.2	30544.4	28428.2	33206
COG0750	Membrane-associated protease RseP, regulator of RpoE activity	17301.1	16334.2	20742.8	26772.4	30716.5	47562.9	25192.4	42975.6	42572.1	40349.6	17568.7	35694.6	17626.3	19888.5	13856.6	26314.1	36926.9	52722.2	23150.5	22873.4	30906.6	31100.5	37115.2	25426.7	39446.1	28631.8	29005.4	28209.9	32153.4	26847.4	20264.3	26398.1	29048.7	28773.1	34963.2	32464	38835.1	42167.4	16897.4	17338.6	34527.1	26054.1	25280	20651.9	29592.2	29603.4	23104.6	27722.9
COG0751	Glycyl-tRNA synthetase, beta subunit	2632.13	2322.47	5711.8	4540.18	560.99	2151.42	2089.78	4095.18	3531.23	9162.99	2370.11	16670.1	3220.65	4976.67	4201.33	5758.78	15207.1	18547.8	4771.68	15439.3	4723.16	3634.01	4877.37	9742.42	3476.29	1724.58	3676.89	4838.66	10413.5	13333	11752.5	3655	7254.65	8897.76	7106.65	7627.69	12917.1	19366.6	2941	4282.67	2146	2857.66	4172.78	3938.67	9852.5	7317.83	7222.07	13207.7
COG0752	Glycyl-tRNA synthetase, alpha subunit	2632.13	2322.47	5711.8	4540.18	560.99	2151.42	2089.78	4095.18	3531.23	9162.99	2370.11	16670.1	3220.65	4976.67	4201.33	5758.78	15207.1	18547.8	4771.68	15439.3	4723.16	3634.01	4877.37	9742.42	3476.29	1724.58	3676.89	4838.66	10413.5	13319	11752.5	3655	7254.65	8897.76	7106.65	7627.69	12917.1	19366.6	2941	4282.67	2146	2857.66	4172.78	3938.67	9852.5	7317.83	7222.07	13207.7
COG0753	Catalase	4291.11	3626.15	4078.77	3138.13	9345.4	21711.3	9458.12	3935.57	15325.1	19455	3132.76	2517.25	3731.86	2411.36	2124.68	4972.26	2995.62	2948.18	2057.27	11165.2	1534.18	1947.65	3474.31	4472.92	2146.5	577.32	2310.58	3145.8	8277.88	7235.75	16169.7	6918.93	4771.97	2718.65	3719.98	530.31	4457.61	2858.91	1039.65	857.5	9066.25	4732.91	3731	2626.92	10947.9	7925.92	7558.32	5331.11
COG0754	Glutathionylspermidine synthase	1684.22	1340.49	6673.34	13380.9	9491.46	22839.3	3353.04	4144.61	18868.5	28264.7	3256.85	3544.05	4338.78	3058.58	2700.62	7484.13	6507.93	16349	2902.74	11988.3	6231.75	8252.6	8043.47	5583.45	7716.54	7665.55	4495.04	2726.32	22000.1	18451.4	6960	9333.66	16272.6	22137	7354.16	2748.9	8863.92	6063	825.34	382.16	8915.49	7474.8	1104.67	1087.18	10749.3	7630.18	6737.67	4821.49
COG0755	ABC-type transport system involved in cytochrome c biogenesis, permease component	6221.43	6297.23	16164.6	15588.6	14098	27148.2	14607.2	13826.8	22036.8	28740.8	11541.4	10059.2	10969.1	12443.1	8943.65	16997.5	11773.1	20375.3	8052.62	15128.1	17319.4	14885.5	10200.6	15995.1	8814.36	3404.78	10674.3	13286.8	22380.1	8530.08	9756.97	15062.2	15752.4	13173.1	17740	12653.3	18980.6	15739.6	8005.86	9112.9	17838.6	15436.9	7127.76	5501.88	17511.1	14978.1	16457.9	12747.8
COG0756	dUTPase	19946.9	17105.7	22297.4	27553.4	32366	47858.3	21492	42629.9	42903.1	40924.8	23723.4	39413.9	25589.5	27077.2	19221.2	32893.5	37386.1	52432.4	27692.3	34592.8	35158.8	35060.8	39227.6	31680.1	41449.9	29207.4	32533.3	30578.5	33288.6	28890.2	31315.2	31269.3	33702.9	29470.5	37773.5	33750	40612.3	43284.2	22585.6	24318.4	35080.9	27378.7	29857.2	22119.4	30775.9	30729.9	28704.2	32959.7
COG0757	3-dehydroquinate dehydratase	14888.1	13737	20570.5	24057	22492.6	43201.9	23272.3	36437.1	33287.1	32621.4	16917.2	26260.4	21843.2	18666.4	11347.4	21108.3	30130.3	41269.5	19723.2	30912.4	32163.9	30515.2	30821	16393.5	32024.8	22395.4	23532.1	22942.1	26744.4	13556.6	27148.7	22945.5	21455.3	15411.9	29349.1	22779.3	34878.8	36549.9	16072.6	18769.4	29758.9	23770.7	23249.6	17275.7	26968.7	27147.8	21415.1	25809.1
COG0758	Predicted Rossmann fold nucleotide-binding protein DprA/Smf involved in DNA uptake	20379.5	18042.8	22656.7	27770.4	32454.6	48182.5	26163.4	43972.5	43043.7	40951.9	23806.2	39661.9	25725	27326.2	19242.7	33562	38195.1	53430.9	27215.5	25343.7	32793.4	33607	39547.2	31745.5	41309	28873.4	32162.7	30669.9	33405.4	28292.4	31445.6	30688.8	35446	35085	38687.6	33356.1	39321.5	42512.2	22657	24549.4	35490.7	27474.1	30090.3	23593.8	30176.3	30362.1	27959.6	32650.2
COG0759	Membrane-anchored protein YidD, putatitve component of membrane protein insertase Oxa1/YidC/SpoIIIJ	17080.9	16101.9	19925.5	23840.2	29124.3	45929.2	22816.4	41443.2	33728.5	32824.7	21718.5	34804.6	23664.2	23589.5	17350.9	29811.4	33691.3	50200.4	23063.8	24114.8	34271.1	32653.8	35160.3	27513.1	38562.1	25673.8	27946.2	27167.5	25658.9	15928.1	29656.8	27817.5	25316.8	20171.9	35834.1	29719.8	38065.2	40014.4	19011.1	19531.4	32315.6	24495.1	26011.4	19415.2	29691	28908.1	25767	30020.9
COG0760	Parvulin-like peptidyl-prolyl isomerase	10676.3	10830.6	22749.1	19456.7	16558.7	30601.3	20465.1	17434.5	26047.9	36113.5	12547.8	12128.8	15231.7	14197.2	10336	20656.1	16872.3	25814.7	9281.71	26840.7	23564.3	24859.7	18214.3	24848.4	20286.6	13260.1	13623	18605.2	32254.4	20682.8	15667.6	19737.1	22878.3	23523.2	26721.8	17658.9	25015.6	22668.8	9814.52	11044	19800.2	17439.8	11859.9	7803.06	18759.3	15901	19387.2	14452.7
COG0761	4-Hydroxy-3-methylbut-2-enyl diphosphate reductase IspH	11440.5	10982.2	16784.3	17690.9	26866.1	33144.1	20329.8	28948.3	32806.6	36430.3	19863.5	36250.2	17469.3	21962.6	15227.3	28827.3	34631.5	50633.4	16090.5	30603.9	25505.9	28334.3	21762.7	25977	27414.6	21228.9	24525.6	22925.1	26998.2	20205.8	23116.8	24964.7	27498.7	24087.9	34588.9	26447	28334.7	24165.9	16121.5	15675.2	26585.9	21080.7	18544.8	13577.9	28115.2	24925.2	24829.4	29569.7
COG0762	Uncharacterized conserved protein YggT, Ycf19 family	313.33	215.67	1779	2028.18	176.32	772.25	575.62	1151.79	2504.96	5414.83	675.01	1369.51	1675.2	861.69	691.92	2252.74	430.03	566.68	1356.43	10623.8	3199.76	1884.49	2430.41	6223.65	1882.86	591.57	1280.32	1879.84	6665.13	8307.42	10289.2	2990.59	4052.8	6456.84	4301.08	1151.19	2208.54	1197.2	866	1405	881	1733.66	642.67	177	908.49	373.17	1528.07	905.33
COG0763	Lipid A disaccharide synthetase	10034.8	10039.2	20147.5	18450.1	14973.1	29372.9	17885.3	18022.6	24088.4	33671.1	13439.7	24889.8	12996.1	17247.3	12894.4	21170.6	27961.7	40329.6	11565.2	30161.2	23741.7	23257.9	17295.8	21493.1	19509.9	12783.9	13390.9	17021.1	26128	13912	21035.3	17773.3	21644.8	18873.6	28113.9	20832.1	32790.6	34944.3	10504.6	12559.6	18922.1	16950.5	11366.4	10606.7	26573.2	22114.3	22131.3	25257.3
COG0764	3-hydroxymyristoyl/3-hydroxydecanoyl-(acyl carrier protein) dehydratase	13894.4	11714.8	9128.77	15918.5	19839.8	23075.7	15973.5	31337.5	26349.8	22144.7	13008	30909.5	17116.8	16734.6	11609.4	20082.8	26622.2	33056.8	21895.9	39179.2	18587.1	16757.8	28030.8	20320.5	27332	18536.7	22257.1	20938.2	23605.8	34602.8	22606.4	17456.7	22536.5	26098.5	23951.3	21922.5	26259.8	31272.3	15495	16604.5	19725.2	15886.8	25419	17330.8	14371.4	16499.9	13473.8	20990
COG0765	ABC-type amino acid transport system, permease component	33235.1	28771.3	31777.4	51954.3	47369	55259.9	33419	92254.8	71164.9	83098.6	39622.1	79091.2	47212.4	47550.1	39009	66443.2	64935.9	85686.1	59402.7	41545.2	48788.1	47740.2	82049.5	66373.4	62806.9	43219	64911	56601.6	95644.6	127128	46417.4	49684.2	67809.8	63689.8	55741.7	52855.3	66224.6	85431.7	46203.9	55662.3	51802.1	38824.2	68460.7	49573.8	37199.7	38144.9	41715.1	54095.5
COG0766	UDP-N-acetylglucosamine enolpyruvyl transferase	26916	23303	24396	36576.7	41559.3	64723	33341.4	67463.2	53341.8	45796.3	29283.6	47619.9	36027.3	32903.1	22578.3	42015.4	43631.9	62786.1	38757.9	37781.4	45512.7	43559.5	58160.1	38297.4	58023.8	38199.9	43162.8	39477.4	36719.3	34612.5	39859.1	38969.7	39749.4	35779.3	43263.8	37062	45618.8	48371.4	29166.6	33523.4	45079.7	34543.7	43548.1	32398.8	33877.4	37027.6	31053.1	36517.8
COG0767	ABC-type transporter Mla maintaining outer membrane lipid asymmetry, permease component MlaE	7980.76	8144.18	17907.5	17777.1	14959.6	29372	18068.3	18161.7	24196.9	33732.3	13453.7	24852.8	13159.1	17428.3	12954.4	21855.5	26822.7	40348.6	11627.7	30169.2	26236.7	24403.9	16710.8	21276.5	19536.9	12271.9	13437.9	17326.1	24672.4	10414.5	21171.3	17817.3	21596.5	18932.6	28815.9	16361.1	26193.6	21033.3	10429.6	12498.6	18935.1	16944.5	12247.4	10669.7	26773.2	22315.3	22358.3	24927.3
COG0768	Cell division protein FtsI/penicillin-binding protein 2	49202.4	41676.6	47311.7	65984.7	82785	116174	61833.1	115251	108943	97802.3	59341.2	109033	65919.1	66507.7	45581.7	79739.1	98878.3	136161	74405.8	77124.7	81386.9	80525.9	101239	72952.7	103675	73900.2	83229.3	76071.4	85885.9	83586.2	73125.4	74732.8	79131.5	68156.6	88727.1	79600.6	91261	95977.2	58495.1	58517.3	87718.1	66254.5	81110.8	60629.7	72381.5	75343.5	63975.4	81826.6
COG0769	UDP-N-acetylmuramyl tripeptide synthase	23818.2	20147.8	25167.5	28598.8	38319.7	59706.2	30224.6	51533.2	49701.9	42750	26665.1	42746.6	33292.8	30089	20473.8	34844.4	40073.5	54330.1	34488.4	37246	42151.4	40064.7	42527.1	35137.3	53522.8	36143.1	38738.7	36661	34848.7	35311.8	38009.6	37304.4	35616.5	31881	42277.5	36657.4	42296	45659.8	26734.1	30358.7	40471.1	31984.9	39848.7	25615.5	31658	35521.3	29695.6	34416.7
COG0770	UDP-N-acetylmuramyl pentapeptide synthase	20874.3	19160.8	22372.3	27454.6	32641.2	48533	26800.5	44084.2	43275.5	41071.8	23865.8	39344	25755.2	27768.1	19516.9	33263.5	38813.4	54019.8	27835.5	34827.4	36001.2	34878.3	39424.4	31529.5	42748.3	29581.4	32751.2	31510.8	33316.4	27883.7	31478.7	31105.4	33815.1	30199.2	41085.7	34726	41387.9	44451.2	22764.6	24636.4	35566.3	27406.7	31167.8	23613.7	30788.8	30752.9	28032.8	32758.8
COG0771	UDP-N-acetylmuramoylalanine-D-glutamate ligase	19529.3	17568	22432.1	28519.4	32526	48474.7	26856.5	44419.4	43078.1	40911.3	23827.4	39345.4	25701	27619.7	19390.7	33414.5	38177.8	53510.4	27768.3	34735.8	35298.8	34741.3	39695.6	31925.1	41599.9	29125.4	32637.8	30988	34585.6	29972.7	31513.7	31159.6	34572.9	29591	39348.5	33825	41601.3	44511.4	22719.6	24660.4	35791.6	27443.7	31027.6	23837.1	30812.2	30584.9	28043.2	32762
COG0772	Bacterial cell division protein FtsW, lipid II flippase	43172.6	34283.3	36428.8	52668.2	68876.5	87601.9	48759.9	102977	84753.4	63456.3	48453.6	99285.7	55811	54362.7	37150.1	64270.1	87023.5	115435	65573.5	61921.1	63377.1	61577.6	89284.3	62428.3	89872.4	63395.2	72447.2	68255.7	59856.8	69384.6	64323.3	60244.1	64694.9	58364.5	70147.8	65374.7	72310.7	78710.2	52457.5	52815.5	74620.3	51998.3	77859.7	54380.6	55865.4	61196.6	50938.8	71733.8
COG0773	UDP-N-acetylmuramate-alanine ligase	19682.9	17402	24380.8	29389.5	32621.3	48811.2	27412.8	45178.2	45421.4	45830.6	24481.4	40600.6	27230.4	28198.7	19914.3	34615.9	38245.2	53530.6	29102.4	45300.7	37952.6	36221.8	41564.7	37458.4	43137.4	29306.5	33331.2	32178.2	39793.7	35826	41682.1	34236.3	37445	35795.9	42931.6	34843.2	43251.5	45370.9	23627.3	26105.7	36599.2	29107.4	32377.9	24041.1	31455.1	30817.7	29552.2	33573.8
COG0774	UDP-3-O-acyl-N-acetylglucosamine deacetylase	10034.8	10039.2	20015.5	18330.1	14973.1	29392.2	17885.3	18022.6	24107.4	33767.1	13439.7	24889.8	12996.1	17247.3	12894.4	21170.6	27961.7	40329.6	11565.2	30161.2	23741.7	23257.9	17295.8	21494.5	19509.9	12783.9	13390.9	17021.1	26128	14167	21035.3	17773.3	21644.8	18873.6	28124.9	20832.1	32790.6	34944.3	10504.6	12559.6	18922.1	16959.5	11380.4	10606.7	26573.2	22114.3	22131.3	25272.3
COG0775	Nucleoside phosphorylase	26965	22405.3	28727.8	31176.8	32250.9	46845.1	23281.8	41373.4	44427.2	42568.1	22349.6	25060.9	25215.6	24144.1	15944.2	30721.2	27417.7	37132	25310.1	31590	36693.7	35340.8	38767.3	28602.5	42862.2	30326.6	32371.8	33581.2	40573.8	43307.5	30926.8	31530	34021.8	32871.1	40184.4	38687.2	49646.9	58417.2	19840.8	18930.5	33159.6	26176.8	25763.7	19506.5	23293.9	23616.5	23595.5	23132.7
COG0776	Bacterial nucleoid DNA-binding protein	83913.5	83108.4	140688	120065	118005	206976	105399	132470	179428	214668	82838.8	98284.6	78852.3	85640	62478.8	119667	114405	170819	69054.9	136849	156660	165912	127026	141075	157197	106482	107548	128272	151485	97109.6	103127	119272	130929	119127	181882	152909	210806	209038	63138.1	67680.9	142856	124216	75400.1	55677.2	140996	134406	122793	102303
COG0777	Acetyl-CoA carboxylase beta subunit	9441.34	7962.21	6148.07	11301.7	13751.8	18492.1	7656.84	26116	16854.8	15560.6	9244.09	11894.1	13124.7	8086.6	5782.83	12718.3	8148.19	11084.8	14310.4	14878	14211.3	12203	23165.5	14438.6	21209.3	14169.7	17811.3	13241.8	20531.9	28218.4	19981.6	14879	11029.9	14104.5	12479	14929.5	17057	22276.7	11097	10802.3	15369	10744.7	16204	9171.25	4731.67	7273.04	5121.57	5638.5
COG0778	Nitroreductase	89190	83637.1	118137	128000	129003	211063	129478	190023	172190	189721	82919.1	127419	91669.5	106911	68881.4	139915	134603	207136	87884.4	141995	157121	168209	164954	148795	173999	121110	124311	127993	148401	111167	116839	124535	138514	123905	179349	131581	190336	186518	80017.4	81209	152477	119845	114742	90130	129733	119050	115888	115737
COG0779	Ribosome maturation factor RimP	18499.9	16631.2	22142.4	27282.4	32443	48039.2	23441.2	43587.4	42971.9	40818.5	23755	39042.2	25582.9	27301.2	19227.5	32905	37794.4	53015.9	27648.3	34529.5	35148.8	34204.8	39295	31368.8	41302.9	28924.4	31839.1	29750.5	33272.6	27893.5	31381.5	31032.8	33645.9	29420.2	39123.5	33747	41057.7	43509.4	22719.6	24616.4	35514.9	27213.7	29228.4	23325.7	30579.4	30487.2	27904.2	32684.7
COG0780	NADPH-dependent 7-cyano-7-deazaguanine reductase QueF, C-terminal domain, T-fold superfamily	7834.63	7963.31	15633.3	15670	15681.3	28434.8	11183.6	15624.2	21725.7	29420.3	13530.2	24771.5	13536.1	17025.7	12521.2	19318.4	26041	38961.4	10626.5	29148.5	23225.3	22905.6	16030.3	21915.8	20028	15007.1	17914.7	18822.5	18498.3	2698.34	20825.4	16422.7	19000.6	14210.7	25501.8	16260.9	23958	20088.5	11205.5	11150.7	22153.8	18109.9	14181.9	9374.33	25991.7	22347.5	21568.3	24868.8
COG0781	Transcription termination factor NusB	11169.8	8818.54	7726.57	12651.4	17859.7	20542.7	10899.8	29793.1	22330.3	15420.7	12654.5	30170.9	15337	15073.6	10496.7	17384.8	24676.5	30731.8	20516.7	19781.5	15996.9	14625.6	26731.7	19313	25114.8	17644.8	21633	18064.4	16376.4	23673.6	21653.6	16113	18531.7	19279	17852.5	19388.1	20780.9	26232	15193	16306.5	18505.8	13213.9	23840.5	16724.1	13679.5	15574.4	12892.6	20559.8
COG0782	Transcription elongation factor, GreA/GreB family	21631.4	18773	23471.5	33268.4	44879	54212.7	31063.4	59061.6	57442.6	56173.8	37285.7	55327.3	38437.8	43078.5	30611.2	51779.5	45496.7	65523.4	39262.5	49348.7	41107.4	42498.9	48354.9	45258.5	53114.9	38242.7	46402.3	41251.5	50117.4	49916.1	51948.8	44065.3	51918.8	43634.9	52371.1	40790	41230.4	35975.1	33614.7	37084	46593	34145.8	42683	33042.6	34749.9	34613.9	36067.3	40920.6
COG0783	DNA-binding ferritin-like protein (oxidative damage protectant)	9505.1	10060	20718.2	17896.3	5392.62	7268.5	13058.9	12144.3	9160.61	16905.5	3213.93	4772.56	3373.37	5215.72	5028.6	9381.07	13435.8	21836	1563.68	2811.66	15436.6	13608.1	10687.1	12312.1	9713.68	5255.77	11255.1	11994.8	24296.6	16030.1	11156.9	5111.82	9023.26	12177.5	13765.6	17466.8	22760.4	28705	5848.23	3973.43	8798.89	9028.27	3571.65	1704.34	6750.43	6658.63	7442.97	6214.13
COG0784	CheY chemotaxis protein or a CheY-like REC (receiver) domain	7903.47	7365.65	7922.15	6587.98	5782.42	6407.16	10597.5	8540.46	8620.09	14509.9	2600.24	4751.03	3031.92	4927.43	2158.1	7778.79	7236.73	11564.8	1348.13	1610.19	8516.03	10552.3	8784.81	10046.9	8732.93	4413.57	7676.87	10446.4	8081.77	5204.49	2241.91	3549.03	7494.03	6479.95	17228.5	11734.5	16347.1	13687.5	1882.85	2015.76	8603.51	9133.99	4861.47	2613.05	6507.32	7553.58	5031.17	3833.72
COG0785	Cytochrome c biogenesis protein CcdA	9506.46	8662.49	6564.27	9873.98	5985.46	8246.4	7118.27	19543.8	8862.57	12134.8	3588.18	7213.45	4794.65	7088.57	5558.39	11694.1	6413.41	10714.1	6236.79	3531.23	8899.16	13238.3	18428	7161.62	14865.9	11567.3	7171.36	7570.11	11212.7	14580.8	4018.83	6027.4	9392.42	9192.32	12035.2	9801.51	20693.7	25728.7	5756.01	5871.97	8250.28	5463.78	8464.08	10835.5	4935.93	2928.37	4119.5	5130
COG0786	Na+/glutamate symporter	22440.1	27657.3	29503.8	22602.8	4276.42	8592.13	4560.78	9648.11	14597	29333.2	5376.12	11576.5	6079.5	8187.93	4630.71	25420.8	26784.3	61995.7	8385.7	16340.6	15658.5	15697.4	31802.7	38589.1	15324	16641.9	8276.82	7786.95	22241.8	40171.1	16900.8	8233.02	15575.1	15789.3	19570.9	23436.5	51429.7	67098.7	4945.34	7023.66	6994.49	7932.31	4903.83	4573.85	8636.01	2783.5	6870.33	7678.83
COG0787	Alanine racemase	23342.9	21957.1	25963.8	32197.5	34371.3	49811.9	28256.1	46299.3	45870.5	48389.1	24363.7	40810.4	28033.8	28675.8	20408.1	37740.5	42126.7	60861.3	28814.3	35459.8	38183.3	37471.4	43356.7	36145.4	42631.7	30554.3	33460.1	33062.7	43285.8	42886.7	44826.4	32056.7	36625.8	30554.8	41345.6	39048.9	51854.8	61551.4	23768.3	26424.4	37423.9	28098.4	34283.7	24504.8	32036.7	31641	28747.2	33724.9
COG0788	Formyltetrahydrofolate hydrolase	6276.13	6418.97	11654.4	14248	3825.39	4621.37	6488.31	7915.4	9603.89	15527.2	2144.83	3848.78	2346.11	2799.47	1873	5246.54	8918.5	18904	1151.56	11627.2	10020.1	12380.1	8415.39	7321.92	11785.1	8930.15	6580.12	9967.45	18444.1	8985.54	11030	3658.55	9207.33	13479.8	15433.4	11469	14459.3	14201.6	1207.62	609.76	6818.34	7334.3	1974.64	1466.82	5317.57	6191.08	4320.59	2766.21
COG0789	DNA-binding transcriptional regulator, MerR family	73337.1	63293	52551.4	82274.1	91752.9	101792	59595.3	176223	91782.9	106842	57749.9	147484	68495.3	82548.4	46909.5	113882	122232	192203	74484.9	60747.8	80605.6	96735.6	126862	94125.3	108273	77900.4	101336	94202.4	99885.1	147343	99461.9	80896.3	94398.5	88736.4	94223.1	82758.7	110021	127493	65392.2	67727.2	91765.6	57863.8	93678.6	74708.2	81912.9	73529.7	65348.2	95698.7
COG0790	TPR repeat	12532.4	9610.91	11443.4	21389.3	12289.6	28930.4	13685	20123.2	22139.1	25195.4	6853.58	8510.38	14141.7	12570.2	10343.4	13633.7	10341.5	19792	10314.2	80013.8	22004.9	18373.4	27266.9	21603	12944.9	9980.25	8295.29	15144.7	22440.6	15149	32827.3	17069.3	17999.4	17282.4	20419.7	8817.25	20398.8	18699.2	6058.46	7361.1	19756.3	14129.4	13366.4	8749.07	13738.4	9827.25	13013.8	10434.7
COG0791	Cell wall-associated hydrolase, NlpC family	11789.2	13024	12345	27340.4	26630.2	15013.9	12590.6	33712.3	25317.3	24930.8	15807.3	41541.3	13061.9	22537.5	13578.6	32284.1	38518.8	65690	16232.6	10258.4	15739.1	24835.9	24879.5	25907.8	28008.5	24106.2	25781.8	21453.7	31569.6	41358	8968.41	17864.7	30923.7	37194.9	29495.9	27555.3	28785.4	29542	19122	16981	17355.7	13911.3	22656.8	19349.4	18407.3	15253.2	14017.3	23651.4
COG0792	Predicted endonuclease distantly related to archaeal Holliday junction resolvase	18582.5	16851.8	20863.3	26154.4	32361.3	47695.7	26488.6	43099.8	42843.3	40083.8	23272.4	38022.4	25160.2	26876.4	18938	32648.6	37473.8	52564.6	26416	24343.2	32400.4	32861.6	37675.8	25476.9	39700.9	28565.4	30976.1	29013.2	32447.8	26566.3	30565.4	27777.7	32469.9	28754	35310.7	31333	38721.2	41063.7	21772.6	23065.4	34337.9	25942.7	30417.1	23418.1	29678.2	30086.9	26618.8	31763
COG0793	C-terminal processing protease CtpA/Prc, contains a PDZ domain	46842.2	45970.6	83939.5	91222.6	84621.5	155956	78375.8	92688.8	124547	137792	55301.4	67741.4	55472.3	65389.8	43830.6	81497	90184.9	152012	46445.2	89423.7	101862	109537	91566	80839.4	109658	79443.7	67061.4	79631.5	103580	34533.4	69280.6	80904.9	84859.3	66528.5	118408	83428.1	132240	121118	42317	44161.8	97386.5	79377.6	50403.6	41635.6	93723	84203.2	77641.2	70570.6
COG0794	D-arabinose 5-phosphate isomerase GutQ	11112.1	10764.4	22058	24313.6	15188.9	30280	18377.7	18749.1	26373.6	38656.7	13629	25778.5	13603.1	18077.6	13364.6	22998	28980.2	41531.1	12621.8	30879.5	24042.5	24268.4	17936.4	22256.6	20085.5	13092.5	13930.4	17847.8	33238.8	24399.2	21508.3	18789.8	25898.7	25356.9	28995.1	21030.3	33618.8	35960.5	11114.6	13124.6	20035.9	18336.2	12179.4	11158.7	26993.7	22271.5	22956.9	25671.7
COG0795	Lipopolysaccharide export LptBFGC system, permease protein LptF	13580.9	12731.2	24305.8	22894	15306.4	30350	20869	20347.5	26761.2	38777.6	14189.9	26382	14766.6	18459.6	13626	23825.1	30176.7	41331.3	13003.6	41047.4	27775.1	25788.1	20777.5	28219.7	21840.2	14085.9	14759.3	21500.4	35295.9	27072	31478.8	21093.4	26909	25379.5	33049	26644.6	44409.1	52037.9	11621.6	14240.7	20046.2	18921.2	13343.7	11358.5	27938.6	22484.4	24063.6	26876.3
COG0796	Glutamate racemase	22212.9	20087.7	26500.4	27590.4	32296	47680	26658.5	43490.4	43004.1	40872.3	23860.4	39359.4	25653	27304.7	19153.7	32782.5	38717.1	52562.4	28296.8	35516	35464.8	34814.1	39997.5	31860	41050.9	29359.1	32192.8	29567.2	33426.6	32800.5	31278.7	30981.8	33000.9	29438	39632.5	38186	49184.3	57827.4	22263.6	22627.4	35298.1	27314.7	29234.2	22996.4	31025.9	30356.9	28139.2	33177.7
COG0797	Rare lipoprotein A, peptidoglycan hydrolase digesting "naked" glycans, contains C-terminal SPOR domain	213.33	62.67	1737	1988.18	149.65	680.25	495.29	1107.12	2363.96	4824.01	654.01	1312.17	1599.7	742.36	637.37	1980.07	401.03	521.93	1334.1	10619.8	2961.76	1740.49	2256.79	5957.32	1810.53	349.07	847.41	1547.17	6484.13	8000.38	6178.55	2960.09	3847.72	6328.84	3862.46	1093.19	2177.21	1299.5	831	1419	886	1737.66	687.67	200	856.49	313.17	1694.67	946.83
COG0798	Arsenite efflux pump ArsB, ACR3 family	3557.11	3598.67	2998.72	2735.78	1914.65	2695.6	2147.1	2596.73	2375.85	2965.36	635.3	1256.8	1273	3395.9	632.01	2173.55	2543.8	3084.15	1709.85	2446.67	6010.35	8168.83	1960.73	2708.56	11196	8070.84	1402.15	3669.97	4057.75	427.61	11268.8	2043.79	5289.25	5225.15	11184.1	4912	9879.95	9515.5	2287.86	2626.5	2841.53	3278.15	3923.56	4011.09	1807.36	974.53	1559.3	1589.5
COG0799	Ribosomal silencing factor RsfS, regulates association of 30S and 50S subunits	16856.9	15012	19977.1	26669.4	32386.3	48047	26689.8	43682.4	43023.6	40829.3	23797.8	39198.6	25003.9	27430.7	19263	32802.5	36636.5	52866.4	27746.3	34010.8	31569.4	28574.3	38043.5	30865.1	35099.9	21273.4	32120.2	30478	31462.6	23980.7	31037.7	29406.6	31117.9	26769	36011.5	27880	29712.3	26532.4	22588.6	24493.4	35553.9	27374.7	31016.6	23594	30197.6	30463.9	27814.2	32192.2
COG0800	2-keto-3-deoxy-6-phosphogluconate aldolase	16674.7	15847.8	22378.6	24278.2	27588.4	43769.1	14942.8	32823.9	42327.1	44311	20273	35101.6	20760.2	21563.4	14538	29235.7	33123.8	49152.8	18812.6	31859.4	28216.2	29955.7	21867	21883.2	35581.9	27478.5	27068	23275.3	42806.1	42961.9	18279.8	25699.2	30679.8	25355.3	28766.5	29711.7	34946.2	36280.1	14883	14995.4	26661.6	22895	16780.8	10150.5	28205.9	27289.5	21228.1	24735.6
COG0801	7,8-dihydro-6-hydroxymethylpterin-pyrophosphokinase	16139	15511	24185.7	20935.6	24233.1	42371.2	22971.2	27661.4	31511	36080.1	22729.2	33472.4	24861.9	24712.9	19665.4	30213.4	33791.7	44774	22248.7	44295.2	31678.8	30567	22403	28146.9	35861.2	23895.1	23981.1	26852.8	29240.2	18024.9	31207.8	28455.2	29826.1	22370.9	34041.7	24695.1	38203.8	39526	19446.4	20769.9	27738.9	23832.8	23328.9	15879.5	28426.9	26871.3	26446.9	29494.7
COG0802	tRNA A37 threonylcarbamoyladenosine biosynthesis protein TsaE	19021.3	17045	22281.1	27383.4	32470	48113.7	26802.5	44010.4	43029.1	40859.3	23827.4	39291.4	25680	27479.7	19282.7	33056.5	37849.8	53020.4	27768.3	34679.8	35169.8	34557.3	39356.6	31528.1	41336.9	28957.4	32460.8	30756	33288.6	27653.7	31400.7	31061.6	33661.9	29483	39153.5	33750	41088.3	43790.4	22719.6	24616.4	35553.9	27387.7	31027.6	23595.1	30590.2	30503.9	28002.2	32711
COG0803	ABC-type Zn uptake system ZnuABC, Zn-binding component ZnuA	17118	16965.7	21384.5	29653.7	31802.8	49072.1	27093	43254.8	46930.7	53339.8	23087.8	37061.1	21815.3	23960.2	19248.1	36019.6	39828.2	59225.8	26275.1	33969.7	33279.6	33230.1	40931.4	28251.2	38259.7	28446	32347.9	29429.6	44061.9	33407.9	20934.3	27306.3	33987.1	28512.4	35664.7	32429.4	40570.9	44164.1	22431.5	23605.9	34952.5	26365.6	29480.6	23699.9	30203.9	30130.7	26592.7	31233.5
COG0804	Urease alpha subunit	1260.9	295.17	1196.5	615.5	314.81	307.87	771.43	870.91	2212.18	4514.96	142.79	310.5	1245.24	174.52	263.93	847.17	292.87	314.98	415.46	244.32	160.43	249.15	327.96	306.65	245.86	159.57	269.58	454.67	5927.63	6144.15	688.14	788	436.06	182	453.79	1025.86	193.71	1429.2	283.66	334.83	267.33	210.33	437.83	33.33	57.66	44.67	36.33	72.67
COG0805	Sec-independent protein secretion pathway component TatC	8232.76	8482.98	23411.7	27238.1	14963.9	29867.9	18598.6	19657	24068.7	34217	7443.58	22376.2	6152.86	10542.5	5666.39	15027.2	31114.8	54485.5	7509.93	18834.2	24945.9	23254.1	16763.5	20592.7	17817.9	11447.9	11704.6	17832.1	32239.7	11258.1	16786	13541.9	18176.4	17980.8	28067.2	16205.1	24639.7	19885.5	5382.41	5885.09	19003.8	16862.9	9821.55	7830.86	25443.5	21325.5	18707.7	20782.7
COG0806	Ribosomal 30S subunit maturation factor RimM, required for 16S rRNA processing	18524.9	16645.7	22274.4	27402.4	32441.5	48116.8	26658	43947.4	43046.1	40909.8	23800.9	39174.4	25670.5	27426.2	19273.7	33044.5	37840.6	53008.4	27738.8	34651.3	35169.8	34557.3	39345.1	31419.1	41336.9	28957.4	32451.8	30748	33285.6	27382.2	31400.7	31035.6	33634.9	29451.5	39150.5	33750	41072.8	43509.4	22719.6	24609.4	35533.9	27387.7	30010.2	23360.9	30583.9	30483.9	27991.2	32687.7
COG0807	GTP cyclohydrolase II	2124.33	2355.47	560.8	1565.38	278.21	800.25	1128.29	992.83	2665.57	5099.21	435.3	643.22	2090.38	1144.09	3132.68	3094.41	1369.26	1450	612.3	10015.8	1372.16	775.5	1064.83	780.73	1805.26	1193.41	2633.14	1809.64	6121.59	7922.3	10984.1	1003.23	3678.74	7472.71	2738.23	1066.19	537.81	840.63	185	59.67	26.15	626.66	274.79	112.68	405.71	303.17	407.27	410.73
COG0809	S-adenosylmethionine:tRNA-ribosyltransferase-isomerase (queuine synthetase)	25770.4	24210.7	36494.9	41173.3	46888.3	75286.3	41802.9	57867.9	63596.2	66055.4	34935.9	47894.7	35545.4	39592.7	27925	48466.2	50551.8	74815.9	34515.4	49257	54191.8	53909.9	51687.7	42705.8	57035.9	40070.7	42545.3	41706.8	49044.3	29443.8	40655.2	45127	48321.4	39387.8	60056	47928.9	60936.1	60389.9	30246.2	32879.3	52265	41514.1	36683.4	29967.7	47354.7	45335.7	42899.8	44649.9
COG0810	Periplasmic protein TonB, links inner and outer membranes	25969.1	26603.1	56957.3	58364.3	33267.2	62922.5	43598.8	41615.6	54566.2	70381.7	20427.4	34436	22134.5	27188.7	16283	34933.3	56018	96342.7	13170.8	44298.6	59134.2	73088.3	49333	51103.8	59183.8	43523.7	29193.4	40204.1	69561.9	22290.7	43791	31844.8	41458.2	37291.4	66586.1	52973.9	90229.7	94401.8	14786	14738.4	43779.4	38273.5	18552.5	15489.6	48966	43183.9	37694.6	36147.3
COG0811	Biopolymer transport protein ExbB/TolQ	32523.3	31852.4	58254.2	59264.9	43458	85968.7	46266.5	49080.4	70131	97368.9	32262	68802.3	29672.6	39020.6	29443.6	52128.9	84573.3	134310	26199.8	66353.2	66887	69117.4	50243.4	58770.5	63459.2	42488	37252.4	48088.4	75211.1	34035.9	69019.5	45329.2	56908.8	49024.5	84060.8	57127.1	92401.7	93490.3	22905.4	26321.9	53956.2	47956.2	29192.5	26010.6	76739.5	64794.1	58776.5	68450.6
COG0812	UDP-N-acetylenolpyruvoylglucosamine reductase	18648.9	16901.7	22274.4	27294.4	32524.1	48149.2	27717.8	44687	43075.8	40922.8	24046.2	39509.1	25873.4	27531.5	21775.3	33878.8	37896.9	52973	27878.8	34801.7	35109.8	34662.3	39280.1	31781.5	41367.2	29424.8	32478.8	30767.7	33142.3	27970.8	32391.7	31498.9	34239.5	30673.2	38963.8	33744	40948.8	43497.3	22653.6	24434	35826.9	27681.7	30652.9	23267.9	30565.9	30518.9	27962.2	32691.5
COG0813	Purine-nucleoside phosphorylase	9718.93	8313.47	4685.8	11108.7	7484.01	17700.1	4531.66	25011.4	13473.1	10717	7134.3	22530.2	13049	8513.84	4837.98	12199.4	20400.1	27455.2	14957.2	7330.22	9861.02	8665.66	20657.9	8871	18486.1	13376.4	14322.5	10652.6	11681.3	19402.6	8880.42	11512.7	12043.2	13335.6	5353.76	8697.69	13890.1	20119.5	6685	9049.5	13326.5	8869.66	11854.7	9311.58	11283.1	12517.2	7756.07	15052.1
COG0814	Amino acid permease	1442.14	506.19	3739.5	11625.2	526.14	2079.01	2306.35	1612.15	14373.2	30650.9	1910.91	3205.19	9053.87	3313.38	2739.54	9959.06	2164.85	2645	6423.69	12993.1	822.32	1401.27	4824.52	5779.76	1535.29	908.16	2925.37	3895.94	38506.7	51347.1	2112.21	4802.9	24193.7	44181.4	1954.21	234.33	1193.47	501.5	845	257.5	483	3662.45	1323.86	762	1144.76	226.36	3133.36	1689.64
COG0815	Apolipoprotein N-acyltransferase	821.66	598	1824.67	2038.18	612.65	1033.92	6325.79	2934.12	2614.96	4900.51	847.01	1404.67	1746.2	1366.86	834.75	2522.07	979.7	1442.93	1480.1	10739.8	3277.76	1846.99	2595.41	6198.65	1964.53	438.4	957.91	2304.67	6670.13	8047.88	10454.8	3093.09	4053.47	6467.34	6296.08	1304.19	2818.21	1978.51	973	1762	1359	1758.66	2729	1868.67	973.82	393.17	1920.67	1252.16
COG0816	RNase H-fold protein, predicted Holliday junction resolvase in Firmicutes and mycoplasms, involved in anti-termination at Rho-dependent terminators	19088.3	17067	23713.1	29071.4	32723.5	49293.7	27466.5	46237.2	43834.1	42290.8	25163.5	53591.2	26628.4	31120.2	20199.8	35299.7	51305.8	70845.2	31042.8	39152.2	36255.8	35802	39741.5	31713.8	42737.9	29041.9	32825.3	32434.4	35212.6	28019.7	31691.2	31190.6	35810.4	31039	41636	34653	42773.7	45215.8	24670.6	27329.4	36648.9	28463.7	34082.6	27199.8	38992.3	37399.9	32228.2	43771
COG0817	Holliday junction resolvasome RuvABC endonuclease subunit	14486.8	13430.7	21230.5	23709.6	20376.6	43056.8	23977.9	30949.6	33412.3	34497.4	16793.8	27259.2	20907.5	19035	14080.3	22591.6	30098.1	41100.6	21797	32634	31682.2	27831.4	32146.5	23518.5	31576.9	19406.9	18960.7	22307.6	27547	15359.4	27709.4	23296.9	23614.5	21843.6	29754.9	21911.1	34368.6	36187	15045.8	19206.1	26488.1	22169.5	22234.9	16948.3	26984.7	26960	23259.6	26493.8
COG0818	Diacylglycerol kinase	12082.9	10880.7	16092.9	19800.6	16607.3	28859.5	12263.4	16626.2	25602.7	31234.7	6962.29	9298.36	8567.83	6290.34	4099.07	9499.41	11872.6	20472.3	9193.13	23837	15728.2	14876.8	24481.7	14731.8	15698.9	11446.9	11083.2	14972	20870.9	17152.7	15719.2	14870.3	14926.7	18179.2	21109.1	18940.8	28034.7	33097.4	6520.54	6633.26	20075.3	13474.6	11252.9	7347.5	17634.6	16074.9	14458	10514.1
COG0819	Thiaminase	659.65	262.59	2251	1513.25	158.93	825.09	829.72	1636.89	2993.74	6404.87	705.01	1799.86	1718.28	618.89	534.44	796.95	526.9	789.96	1088.69	1236.85	320.29	564.67	785.35	370.55	497.62	164.14	1486.65	1618.23	8164.46	7083.24	9777.85	2330.67	684.78	290.75	469.39	233.47	527.42	323.45	1269	2367	1804	1274.41	2795.44	301.83	400.19	407.34	856.74	355.27
COG0820	Adenine C2-methylase RlmN of 23S rRNA A2503 and tRNA A37	22896.1	21359.2	24593.9	30550.5	33013.2	50088.6	27661.5	46504.1	43828.9	43858.7	24592.8	41885.9	26541.2	28928.5	20212.9	36950.5	41417.8	61164.8	28928.5	35803.6	39679	37404.5	43838.6	40567.9	45293.3	30629.6	33509	33530.4	35514.1	31626.8	32627.1	33828.2	36448.5	31508.6	45763.5	35286.4	45279.5	46000.4	24187.6	28285.7	37162.7	29250.9	32765.2	24079.7	32149.2	31334.1	29762.8	34055.2
COG0821	4-hydroxy-3-methylbut-2-en-1-yl diphosphate synthase IspG/GcpE	13884.7	11982.8	9735.97	14649.9	18531.2	21716	17601.8	32697.9	22966.3	15272.8	18563.4	33334.7	22701.8	22892.5	15978.2	24551.1	27087.2	33333.3	25260	22123	17227.4	17415.5	27735.3	21431.2	26720.3	17776	23313.7	20299	18816	25546.8	25758.9	20810.1	23465.1	20370.2	20952.5	19276.3	25070.6	28560.3	17622.2	21244.3	20381.6	14090.1	26823.8	21132.5	14782.8	16121.1	15361.8	23042.8
COG0822	NifU homolog involved in Fe-S cluster formation	27518.5	23702.8	23844	35919.9	50269.7	67316.6	29124.2	69524.1	62261.6	48382.4	35419.4	69633.6	37999.7	40199.1	27086.4	46010	62471.5	82743.1	48815.8	41907	46061.6	45400.5	62822	42112.5	61563.4	45020.9	48333.7	41953.4	41082.8	41889.5	41021.8	43228.4	49340.4	40453.9	48547.3	44955.4	50216.9	52534.1	31768.5	35657.2	52638	39312.9	49758.4	38426	41612.3	46123.4	37040.8	51038.7
COG0823	Periplasmic component of the Tol biopolymer transport system	351.83	215.84	2185.5	3033.93	181.57	975.04	733.03	1356.03	4628.23	9579.2	733.74	1464.17	1747.75	991.79	865.8	2542.92	513.16	728.31	1503.85	10983.4	3227.19	1889.64	2507.7	6201.72	1987.24	475.64	1149.99	1976.93	12347.8	13717.6	10428	3023.68	4234.43	6460.84	4454.71	1149.05	2398.92	1568.5	1053	1433.5	886	2065.99	1161.17	208	1008.15	341.17	1909.67	973.83
COG0824	Acyl-CoA thioesterase FadM	22831.8	22961.9	43043.9	48282.8	47707.4	74575.1	45986	56786	66610	75071.4	34574.1	47899.5	31340.5	37589.9	28841.7	50936.3	54953.9	89075.5	31786.5	60750.5	63373.7	64805.2	48081.5	56418.8	66211.9	46901.1	40586.3	44379.4	68446.1	38326	77420.9	48403.4	53434	46557.3	71901.2	51642.7	70916.9	69610	28374.5	33104.3	49339.6	44810.2	34637.8	25739.8	47789.5	45282.3	43657.8	44493.3
COG0825	Acetyl-CoA carboxylase alpha subunit	9612.53	7993.47	5543.8	9912.68	16199	18816.8	8394.66	26165.7	21313.6	11907.5	10986.3	14666.2	14678.5	10717.3	6832.36	13669.9	10765.6	12626.7	17399.2	14934.9	14750.1	12629.7	24385.3	14964.6	23008.5	16558.6	19161	13432.5	13795.5	22288	20083	15856.2	14889	16513.6	14966.8	18202.7	18528.6	24303	12876.2	13108.5	16702.8	12033.7	18462.2	12724.6	4943.11	8525.17	7413.4	8669.1
COG0826	Collagenase-like protease, PrtC family	39016.2	34455.3	44043.8	57211.5	65076.6	97185.2	54169.6	89711.6	90655.2	91593.7	48693.5	92696.3	54054	55474.4	39680.3	69468.3	89143.5	123895	58119.9	72821.4	67875.4	67742.8	77579.4	57954.5	81671.9	58080.2	64264.5	62374.7	77691.1	70900.1	53494.4	63244.6	72565.3	70633.2	75333.7	65047.6	80981	84500	45242.1	49197.9	70477.5	54267	61126.6	47488.6	67762.4	67109.9	57687.5	74363.5
COG0827	Adenine-specific DNA methylase	7.8	44.8	5.8	13	4.67	32.25	11.93	27.57	55.85	779.47	35	180.01	17.37	24.23	10.67	56.87	26	39.75	25.33	79.6	24.4	86.67	93.8	179.26	51.93	58	1031.73	134.82	113.76	617.82	43.3	131.9	374.03	64	56.74	859	16.18	1135.2	0	0	89	18	0.44	9	17	32	0.4	7
COG0828	Ribosomal protein S21	7726.14	6595.3	11264.2	9217.31	26088.2	30432.4	16588.5	25595	30192.7	35420.4	19426.8	35535	15074.3	21087	16709.1	27615.3	26110.9	33450	16582	30103.1	15762.7	14553.4	13338.2	20541	16440.9	11467.4	23393.6	22713.6	17662.9	18702.8	23822.9	23061.6	26216.8	23419.5	24006.7	22123.2	13981.9	11478.9	19294.6	21154.2	26451.7	18512.1	20975.3	15848.4	28350	25518.9	26022.2	30351.9
COG0829	Urease accessory protein UreH	1250.5	295.17	1196.5	615.5	314.81	307.87	771.43	870.91	2212.18	4514.96	142.79	310.5	1245.24	174.52	263.93	847.17	292.87	314.98	415.46	244.32	160.43	249.15	327.96	312.65	245.86	159.57	269.58	454.67	5927.63	6144.15	688.14	788	436.06	182	453.79	1025.86	193.71	1429.2	283.66	334.83	267.33	210.33	437.83	33.33	57.66	44.67	36.33	72.67
COG0830	Urease accessory protein UreF	1250.5	295.17	1196.5	615.5	314.81	307.87	771.43	870.91	2212.18	4514.96	142.79	310.5	1245.24	174.52	263.93	847.17	292.87	314.98	415.46	244.32	160.43	249.15	327.96	312.65	245.86	159.57	269.58	454.67	5927.63	6144.15	656.14	788	436.06	182	453.79	1025.86	193.71	1429.2	283.66	334.83	267.33	210.33	437.83	33.33	57.66	44.67	36.33	72.67
COG0831	Urease gamma subunit	1232.9	235.17	1176.5	564.5	314.81	307.87	771.43	870.91	2212.18	4514.96	142.79	310.5	1245.24	174.52	263.93	847.17	292.87	314.98	415.46	244.32	160.43	249.15	327.96	312.65	245.86	159.57	269.58	454.67	5927.63	6106.15	688.14	788	436.06	182	453.79	1025.86	193.71	1429.2	246.66	298.83	267.33	210.33	353.83	33.33	57.66	44.67	36.33	34.67
COG0832	Urease beta subunit	1260.9	295.17	1196.5	615.5	314.81	307.87	771.43	870.91	2212.18	4514.96	142.79	310.5	1245.24	174.52	263.93	847.17	292.87	314.98	415.46	244.32	160.43	249.15	327.96	312.65	245.86	159.57	269.58	454.67	5927.63	6144.15	688.14	788	436.06	182	453.79	1025.86	193.71	1429.2	283.66	334.83	267.33	210.33	437.83	33.33	57.66	44.67	36.33	72.67
COG0833	Amino acid permease	737.13	155.31	1537.8	2999.93	281.83	1721.46	2526.15	3781.3	6518.89	16076.6	2477.99	17211.4	2578.01	3254.46	4224.27	4638.25	13940.9	18464.6	5316	5757.8	459.73	887.08	2095.65	3161.46	859.64	732.55	4139.19	2317.15	18209.7	19027.6	32191.9	5005.91	5704.16	7828.52	1007.7	1922.41	1073.27	2647.18	950	2270.67	124	1238.32	2258.06	558.75	7537.43	6477.84	4488.07	10502.9
COG0834	ABC-type amino acid transport/signal transduction system, periplasmic component/domain	39158.3	35147.2	52009.5	60680	45658.6	64795.6	34950.4	95302.5	75979.3	87950.6	35729.5	76307	46684.7	52525.4	33455.3	65815.9	66465.3	86546.5	60313.2	65801.1	63593.3	58814.1	78510.1	81135.9	77352.3	47923.9	64512.3	65401.6	109493	148102	49733.9	53713.2	76521.6	84240.9	70943.8	75112.7	109523	148597	48242.9	59149.3	49968.1	45076.8	73371.4	53480.3	44909.8	42459.8	46699	57768.7
COG0835	Chemotaxis signal transduction protein	5392.55	4247.84	2545.84	6875.84	20955.9	4992.33	10400.7	8410.86	18106.9	4456.85	11353.2	13736	8992.68	9558.44	8925.16	11425.8	12130.8	7540.4	10976.9	31655.7	5530.29	4528.58	9310.04	10365.5	10971.2	16610.5	19858.2	11133.5	11008.4	17417.3	15832	11445.6	20770.2	12080.5	15047.5	18874.5	10171	10969	15305	16556.5	17976.2	10502.3	15987.7	10152.3	2789.33	5139.01	6635.67	8723.83
COG0836	Mannose-1-phosphate guanylyltransferase	12632.1	13038.2	30181.8	38818.7	32548.9	67461	25744.8	35345	52939.2	61765.5	25833.8	23216.2	28007.6	26505.6	19269.6	35243.7	29718.6	56318.7	20777.2	32886.4	47103.3	49141.8	32417.3	29839.1	47603.9	37257.8	29365.6	24687.6	46843.3	16404.4	27698.4	37749.1	37057.4	22350.9	46839.7	30795.8	52265.6	42434.9	17891.9	19835.3	41309.5	39179.9	18645.8	14431.7	35250.5	34229.6	31303.5	26132.1
COG0837	Glucokinase	241.33	183.67	449	1478.18	43.15	330.58	327.29	292.12	2275.46	4722.01	127.51	214.67	342.2	328.36	336.87	1937.07	226.53	408.93	462.27	483.83	442.76	316.49	382.12	444.32	212.53	186.57	315.41	482.17	5834.63	7806.39	332.55	696.75	3032.39	5963.34	609.96	62.19	299.21	445.5	140	37	5	364.66	278.67	79	176.49	30.17	351.67	104.83
COG0838	NADH:ubiquinone oxidoreductase subunit 3 (chain A)	6882.26	6878.3	12829.3	14952.5	14371.6	26583	15531.6	13904.1	22635.9	29856.5	11172.4	9066.13	10992.9	12414.1	8868.59	16035.3	11969.3	21474.6	7245.28	14945	18848.8	19522.4	12119.7	10747.9	16194	11186.8	11035.8	12187	21185.8	9337.64	18674.5	14727.2	17770.2	15923.9	20965.6	14089	17662.9	16014.5	7210.23	8080.89	16443.7	14135.9	6649.7	6679.87	16452.1	14713.8	14319.3	11786.8
COG0839	NADH:ubiquinone oxidoreductase subunit 6 (chain J)	6882.26	6878.3	12829.3	14952.5	14371.6	26602.3	15526.6	13904.1	22654.9	30000.5	11172.4	9066.13	10997.9	12414.1	8868.59	16035.3	11969.3	21474.6	7245.28	14978	18848.8	19522.4	12119.7	10747.9	16194	11186.8	11035.8	12187	21185.8	9592.64	18674.5	14727.2	17770.2	15923.9	20976.6	14089	17662.9	16014.5	7210.23	8080.89	16443.7	14135.9	6649.7	6679.87	16452.1	14713.8	14319.3	11786.8
COG0840	Methyl-accepting chemotaxis protein	12455.6	10577.2	8002.2	20693.6	91795.6	21017	24042	36283.3	87145.3	23122.9	52308.5	61885	33868.6	43689.4	40131.3	44129.5	55944.8	39483.5	49295.9	51978.9	18719.8	18658.6	40700.5	38636.3	50230	66465.3	79859.2	35270.3	42082.2	65672.9	31432.9	43032.3	91791.6	63734	64082.8	89121	44084	42596	55095.6	55137	61924.3	41734.5	53656.1	48915.7	13117	20520.2	27107	39583.5
COG0841	Multidrug efflux pump subunit AcrB	84130.8	85847.5	165386	168525	132144	255433	136640	140841	211797	268083	62349.1	96587.6	54162	78727.2	53980.2	120517	151838	259598	50011.3	152687	169629	182270	142862	143499	151205	110249	87350.8	125826	221930	111809	112107	112698	136228	120884	200295	135466	231612	221668	50336.4	47587.5	155179	127290	73760	61535.7	166584	137340	123292	107384
COG0842	ABC-type multidrug transport system, permease component	37147	37021.4	78384.9	76693.4	50847.2	96424.8	66271	61516.4	81009.4	111676	40128	41188.5	38634	48120.3	37467.2	63149.5	60215.2	105655	29670.8	65705.2	89205.3	96234.1	65350.1	84419.2	79043.5	54643.6	47070.3	62647	102404	40448.8	59656.7	60169.6	71051.8	60871.2	104749	64627.4	98020.9	79736.3	32864.4	35623.9	67634.1	61573.1	36168.2	26815.1	62429.6	53402.8	62568.4	47567.6
COG0843	Heme/copper-type cytochrome/quinol oxidase, subunit 1	141.33	45.67	407	1451.18	23.65	248.54	123.62	173.12	2162.63	4535.01	121.01	172.5	807.36	195.36	268.58	686.06	176.7	232.93	434.27	441.49	90.43	105.15	231.41	34.64	219.86	43.07	327.08	112.17	5859.13	6506.05	9444.35	146.68	1203.47	98.5	223.08	7.86	152.21	282.7	105	71	15	364.66	95.67	56	112.49	2.17	107.67	4.83
COG0845	Multidrug efflux pump subunit AcrA (membrane-fusion protein)	97667	97573.8	179272	179595	155843	290950	163999	179539	243891	321683	90435.4	137244	77996.9	111873	79248.8	159000	179240	289506	68489.9	188840	208928	221953	163618	165721	175006	124795	119981	156868	239254	122907	145730	140406	167726	143149	239847	175076	256519	249467	70672.7	76614.3	188108	155505	89105.4	77958.7	205528	175988	162944	144838
COG0846	NAD-dependent protein deacetylase, SIR2 family	28368.4	23795.7	23029.4	37016.4	46308.7	65563.9	34072.5	67584.4	60944.1	43749.3	31804.7	38286.4	38473.7	37657.7	23860.1	42159.3	32364.6	46738	37595.8	34915.8	43209.8	43803.6	57198.7	32142.6	60849.9	43717.7	46731.8	40494.4	40133.4	42585.2	31623.3	39132.3	41283.6	37822.5	43717.4	42194	45774	45918.8	29196.6	26798.4	47344.4	34360.7	42597.5	32854.9	26657.4	30277	27094.2	27000.7
COG0847	DNA polymerase III, epsilon subunit or related 3'-5' exonuclease	12187	11147	17785.9	24103.5	15936.4	32690.8	17741.4	22293.1	31545	42106.5	7697.49	9119.99	9008.66	8800.3	8001.69	15405.9	13655	23717.7	11449.4	35476.6	26632.5	28282.3	29351.4	20603.1	25199.1	19433.8	12593	17271.2	35822.5	27192.5	28752.9	18066.3	26524	34662.9	31912.8	18750.5	30196	25712.8	5061.41	4521.76	22153.3	19545.2	9806.31	9737.27	18093.6	15345.9	16402.7	12172
COG0848	Biopolymer transport protein ExbD	33452	33381.5	59840.4	46607.2	47017	87871.6	45481.1	51350.4	74038.7	104445	33993.4	72095.2	30075	40173.3	29591.5	52317.5	77226.6	106921	27577.2	78166.3	70433.2	74746.5	49141.3	66623.1	65316.6	42615.3	41477.3	52879.4	64736.1	34068.9	74279.7	50861.2	60571.3	53739.4	87790.4	65134.9	96606.9	97090.9	24468.9	28861.3	61541.7	55797.2	30934.2	26277.3	82064	71485.5	62338.5	68011.2
COG0849	Cell division ATPase FtsA	10796.4	10872.1	19216.5	17565.5	23491.3	29626.5	18189.1	17252.7	31051.6	32445.1	16547.9	15413.4	14345.3	16877.7	12791.6	20093.1	18946.1	24759.2	13084.1	26944	23616	22701.7	19297.7	22394.1	21883.5	18491.2	19760.3	17477	27855.1	17917.3	21563.6	21868.7	25572.7	20530.9	31435.8	29927.1	34381.3	38574.2	14133.5	15706.4	23841.4	19794.5	13261.5	11209.7	18829.3	16836.8	18977.8	17015.8
COG0850	Septum formation inhibitor MinC	5596.04	5216.24	3851.77	5829.91	13038.3	5560.6	3527.73	14122.8	11241.6	10266.9	7759.3	24894.1	6018.6	8877.01	5885.69	12316.6	21708	29035.9	7758.02	14658.5	3685.99	6496.69	8136.58	8386.72	8892.03	9817.6	12719	7537.27	13084.9	21334.7	12738.6	7475.3	11537	12935.5	9472.88	16084.6	15356.1	22272.5	7816.84	6182.3	8581.78	5638.86	9352.91	6975.75	11136	9700.04	7943.24	16276
COG0851	Septum formation topological specificity factor MinE	5631.24	5061.84	3897.17	5861.51	8730.34	4972.33	3140.73	13394.6	10071.2	9804.51	5164.3	23404.7	5544.6	7391.61	4565.69	11041.6	21182.6	28105.9	6980.02	14182.3	3242.19	6089.49	7493.38	7428.32	7798.03	9229.4	10818.2	7205.67	10017.1	18238.1	12481.2	6469.5	8707.64	12191.1	4985.08	10026.7	13658.5	20202.2	5193.84	5805.5	7457.83	5429.66	7952.51	6684.75	10761.6	9355.84	6766.84	15252.6
COG0852	NADH:ubiquinone oxidoreductase 27 kD subunit (chain C)	2374.33	2556.13	97.87	88.2	172.2	419.05	77.29	131.01	321.11	299.06	62.4	86.31	86.91	300.26	290.2	265.14	970.98	1006.54	70.91	263.03	836.54	329.43	204.09	77.87	1453.54	630.07	324.55	883.94	1616.01	522.01	141.11	73.8	258.48	737.63	2048.49	986.86	434.6	1211.81	45	40	33.4	26	638.53	248.77	204.93	249	49.6	45.13
COG0853	Aspartate 1-decarboxylase	8873.46	8298.58	16455.1	17326.5	25364.9	40972.7	19059.5	24054.2	37736.1	35303	18884.9	28977	18556.3	20286.8	13108.7	21846.3	31654.7	42742.5	19328.4	31436.9	27559.9	26046.8	19258.2	17268.9	33177.6	23870.4	23739.3	20548.9	27528.7	14340.9	26309.7	22986.8	24605	20698.3	30810.9	24726.5	26033.2	22035.9	15780.6	15138.2	26811.3	22998.7	20505.6	15529.7	26168.6	27392	22355.3	27100.4
COG0854	Pyridoxine 5'-phosphate synthase PdxJ	7549.96	7826.18	15432.9	15578.1	14246.3	27713.1	15780.2	14548.1	22677	29797.8	5841.08	7192.03	7180.49	8872.59	4302.88	10493	12498.7	22126.9	3965.6	14082.6	19162.5	19884.3	14161.7	17874.3	17729	11519.8	9581.24	13517	22049.2	9673.92	16554.5	13493.9	14766.6	16156.3	24075.9	15175.1	20049	17173	3022.75	3036.76	17519	15579.9	6385.97	4456.86	16851	14932.2	14514.3	10922.5
COG0855	Polyphosphate kinase	19344.8	17490	25464.9	36138.7	30967.9	48349.8	22178.8	44266.7	42705.2	40118.2	17755.5	36399.7	17216.2	19985.1	14007.3	26438.4	40610.4	67334.9	23371.6	32901.3	39054.6	40813.3	38871.1	32282.6	48590.8	35025.3	29969.8	31303.8	40349	23711.6	31758.8	27604.3	31239.4	30957.5	38753.8	28533.9	35701.1	29808.9	18108.1	16523.4	35425.3	27439.6	28105.6	20027.5	30139.9	30277	24572.4	28216.8
COG0857	BioD-like N-terminal domain of phosphotransacetylase	100	138	42	27	21	42	82	63	105	10	12	20	111	142	57	721	44	51	20	32	400	173	108	234	44	87	26	324	58	36	54	42	76	108	412	51	132	162	35	6	0	0	78	0	56	28	40	27
COG0858	Ribosome-binding factor A	18891.3	16864	22239.1	27320.4	32449	48091	26653.5	43914.4	42943.1	40993.3	23815.4	39271.4	25569	27337.7	19225.7	32335.5	37805.8	52969.4	27748.3	34647.8	34769.8	34384.3	39183.6	31273.1	41278.9	28870.4	32434.8	30307	33165.6	27841.7	31298.7	31019.6	33534.9	29359	38653.5	33699	40937.3	43628.4	22684.6	24610.4	35553.9	27373.7	30777.6	23586.1	30534.2	30475.9	27798.2	32633
COG0859	ADP-heptose:LPS heptosyltransferase	25361.2	23844.2	45667.1	34071.2	7712.65	13979	21141.9	25376.4	23047.6	45560.7	14904.2	42449.2	18390	25159.8	18218.6	32338.7	48442.2	60074.8	16878.4	38986.3	32858.6	32659.6	30594.5	42200.7	24513.5	17310.9	17478.5	24835.9	63334.4	68352.4	14110	19889	33205.2	33178.3	42107.8	51510.9	91454.1	130905	17404.5	21424.1	16321.1	19695.7	20249.3	17805.6	31215.6	22878.8	27672.1	39070.7
COG0860	N-acetylmuramoyl-L-alanine amidase	49414.1	44123.8	46359.1	65119.6	89525.2	107192	51523.9	112243	107543	94649.5	54879.4	110006	58463.6	64037.8	41307.3	80778.8	100222	145898	61622.9	64172.6	76222	84625.8	88545.7	73786.9	99697.3	74687	82703.3	75235.9	83320.5	78997.7	48602.3	69707.9	79929.7	80202.4	93552.5	84974.7	92501	91261.8	53599.3	51171	86505.9	65712.9	72944.5	54547.6	75867.1	74007.8	61333.8	78980.9
COG0861	Membrane protein TerC, possibly involved in tellurium resistance	1525.35	821.68	5005.77	7230.22	756.03	3409.43	4005.58	5785.01	12204.4	28810.6	9542.38	33711.1	11496.2	11945	10669.3	15952.4	27468.2	36391.8	13257.4	30773.9	6271.1	4481.06	7385.71	16337.7	4404.9	1637.29	6222.48	5820.83	32258.5	37692.7	29320.7	11048.2	20167.1	27519.5	9072.9	3214.62	5572.82	4351.04	4123.2	8535.97	1968.8	4695.57	5088.3	3813.64	15987.6	13325.1	12524.3	23438.8
COG0863	DNA modification methylase	19151.8	15866.8	14399	31199.7	37586	66711.9	28349.2	44939.1	44707.1	48667.1	21467.9	48817.7	22741.8	21284.9	15138.7	36227.5	47144.1	73217	24202.3	33791.7	35123.9	31956.3	36717.6	24484.4	25469	17810.5	27388.5	29150.8	24521.2	21010.3	22483.4	31516	34772.2	28965.8	24949.8	22797.5	32860.6	35731	18670	20801.8	42995.3	31460	28202.4	17919.3	46382.1	43708.1	31717.5	41128.5
COG0864	Metal-responsive transcriptional regulator, contains CopG/Arc/MetJ DNA-binding domain	941.83	1133.55	3656.25	2257.55	269.14	1665.05	1071.09	1424.24	2557.19	4887.2	726.86	1435.17	855.41	1040.37	743.13	2940.35	1337.82	1281.03	1381.47	1529.71	3421.64	2061.25	2767.99	7762.37	2001.3	719.69	920.03	2144.88	7160.13	8397.48	10421.5	3198.34	3788.1	6453.34	4645.41	1240.31	4614.46	2316	1324.38	1658	1336.38	1866.28	1584.67	267.12	1213.61	498.05	2499.67	1299.58
COG1001	Adenine deaminase	15582.9	11526.8	10537.1	14527.6	5379.12	7982.95	6316.08	19436.8	7021.6	9662.39	3700.15	7742.49	6185.49	8643.78	2219.26	9932.75	6465.28	11402.8	5768.43	2447.73	6205.79	8577.03	19695.3	8756.29	4714.38	4312.97	6736.83	9106.79	14052.8	22315.1	3368.66	5440.76	9041.07	11220.4	6591.83	12528	25600.2	37464.2	8244.01	7001.93	11391.6	3860.56	12782.1	10960.8	5820.41	3390.08	5107.07	5771.57
COG1002	Type II restriction/modification system, DNA methylase subunit YeeA	5102.2	5644	891.4	534.1	483.4	1356.6	806.5	1374.8	626.8	559.4	768.8	13199.2	534.4	1077.8	710	1564.2	14911.7	19653.8	1946.4	3102.6	1963.3	1261	614	1728.4	3796.8	1351	716.8	2122.6	1047.1	189.72	344.25	440.6	1104.4	1883.8	4422.8	2076.2	3118.1	2726.6	135.4	588	530.55	623	802.4	638.2	7438	6820	3101.2	9578.8
COG1003	Glycine cleavage system protein P (pyridoxal-binding), C-terminal domain	9120.96	10314.2	15791.9	18485.1	15483.9	29054.4	17050.2	16609.3	23301.3	32823.2	6524.08	20972	8261.16	10103.2	4673.34	15538.4	27494.3	46418.3	5021.6	16276.6	20430.5	21143.3	15665.3	15958.3	17291.5	12383.8	11603.6	13665	24221.2	14263.1	7627.05	12497.8	16040.2	16578.3	22711.3	14653.1	22365	19545.2	5908.41	4953.59	17820.8	15008.9	7809.8	5253.69	24752	21388.9	16989.1	20461.2
COG1004	UDP-glucose 6-dehydrogenase	27954.4	26736.8	41954.5	40669.5	38091.6	73762.2	34102.3	49389.8	54322.7	62496.8	23048.2	38325.2	25537.4	26956.1	16287.2	36314.6	47677.5	72517.1	25582.2	35972.2	46921.4	51993.4	52554.1	39816.7	50661.3	34599.2	33307.6	38031.9	45375.6	22941.4	40441.6	33891.6	40507.7	36092.7	47202.9	37554.7	53006	53029.6	15519.3	16211.9	41868.3	34065.1	25339.4	17996.3	43488.1	41387.8	32416.3	33847.6
COG1005	NADH:ubiquinone oxidoreductase subunit 1 (chain H)	6882.26	6878.3	12829.3	14952.5	14371.6	26602.3	15526.6	13904.1	22654.9	30000.5	11172.4	9066.13	10992.9	12414.1	8868.59	16035.3	11969.3	21474.6	7245.28	14944	18848.8	19522.4	12119.7	10747.9	16194	11186.8	11035.8	12187	21185.8	9592.64	18674.5	14727.2	17770.2	15923.9	20976.6	14089	17662.9	16014.5	7210.23	8080.89	16443.7	14135.9	6649.7	6679.87	16452.1	14713.8	14319.3	11786.8
COG1006	Multisubunit Na+/H+ antiporter, MnhC subunit	1381	1274	784	2423	79	378	427	508	65	128	30	988	715	383	121.88	378	674	884	8	160	339	553	497.62	691	251	254	169	617	1228	2431	9544.13	217.5	1970.75	356	529.62	324.5	812	1000.4	930	774	593	259	798	754	497	212	520	648
COG1007	NADH:ubiquinone oxidoreductase subunit 2 (chain N)	6882.26	6878.3	12829.3	14952.5	14371.6	26583	15526.6	13904.1	22635.9	29856.5	11172.4	9066.13	10997.9	12414.1	8868.59	16035.3	11969.3	21474.6	7245.28	14978	18848.8	19522.4	12119.7	10747.9	16194	11186.8	11035.8	12187	21185.8	9337.64	18674.5	14727.2	17770.2	15923.9	20965.6	14089	17662.9	16014.5	7210.23	8080.89	16443.7	14126.9	6635.7	6679.87	16452.1	14713.8	14319.3	11771.8
COG1008	NADH:ubiquinone oxidoreductase subunit 4 (chain M)	6882.26	6878.3	12829.3	14952.5	14371.6	26583	15526.6	13904.1	22635.9	29856.5	11172.4	9066.13	10997.9	12414.1	8868.59	16035.3	11969.3	21474.6	7245.28	14978	18848.8	19522.4	12119.7	10759.9	16194	11186.8	11035.8	12187	21185.8	9337.64	18674.5	14727.2	17694.2	15867.9	20965.6	14089	17662.9	16014.5	7210.23	8080.89	16443.7	14135.9	6649.7	6679.87	16452.1	14713.8	14319.3	11786.8
COG1009	NADH:ubiquinone oxidoreductase subunit 5 (chain L)/Multisubunit Na+/H+ antiporter, MnhA subunit	7665.77	7707.47	14600.4	17320.3	14662.6	27477.5	16518.6	15570.1	23368.9	30893	11405.9	9603.63	11979.4	14205.6	9021.97	17970.3	12458.3	22229.6	7409.61	15624.7	20374.8	20914.4	13014.5	11268.9	17703	11437.2	11466.8	14201	22706.8	10089.8	28284.2	14911.9	20889.4	16840.4	23307.7	15190	19330.4	18057.1	9968.07	10767.4	17740.6	15080.9	10387.5	10514	17932.6	15394.5	16099.4	13700.3
COG1010	Precorrin-3B methylase	10739.1	10020.8	17784.9	17310.7	17358.1	21435.9	11766.3	27509.7	21318	16534.1	11566.8	29073.4	14742.9	18530.6	10721.6	19007.1	32899	47969.3	14780	9408.87	21294.7	24305.5	21225.8	20699.9	34373.8	26833.4	20719.5	20501.5	27954.8	20770.2	12353.1	14410.2	16783.5	14020.7	23378.2	21446.5	30703.3	31780.4	13137.8	12146.6	16592.3	13893.6	18754.4	12216.8	13420.6	14672.2	12219.6	19864.7
COG1011	FMN phosphatase YigB, HAD superfamily	50534.4	47803.5	70147.5	88456.4	78822.3	126708	68542.4	101427	115130	116082	61758.6	63615.6	60263.2	63914.7	48062.9	86871.5	77339.1	126116	62776	69343.6	89210.6	99185.9	98969	74674.2	109660	80540.3	69593.7	68435.6	107732	71537.8	73569.8	77074.3	94392.5	80955.6	102549	82817.2	120015	122517	48229.4	53339.2	87340.9	69090.2	62904.6	51563	62721.7	64674	59882.4	54353.1
COG1012	Acyl-CoA reductase or other NAD-dependent aldehyde dehydrogenase	25703.5	19055.3	36993.7	53415.2	22753.6	31174	21616.8	44281.5	41685.6	64029.2	14418.8	23506.7	21758.2	22423.7	15045.9	34905.6	27011	49856.6	22734.6	14993.9	33282.6	36450.2	47576.6	44188.8	45521.4	36957.1	30679.8	32206.7	95348.3	101616	88624.7	28351.8	41427.1	37105.2	42162.4	25695.8	48233.4	47729.4	22273.9	17783.2	27830.2	24285.7	27428.7	17194	11472.2	10418.5	16527.2	13762.9
COG1013	Pyruvate:ferredoxin oxidoreductase or related 2-oxoacid:ferredoxin oxidoreductase, beta subunit	21150.6	18174.9	31390.4	24074.9	33375.3	64016.2	36295.6	33526.5	45807.4	51904.4	19939.8	31849.1	23761.3	26032.8	16207.3	27652.8	36912.1	48016.2	18301.6	34298.9	38027.4	37011.2	25553	31301.1	39805.7	22964.7	25801.5	30735.4	28244.8	14099.2	21826.8	30245	27754.9	20589.2	42330.4	31945.5	43225.9	42159.1	16404.2	21747.5	38134.7	29051.5	24803.5	15908.1	43471.2	41882.6	34432.4	34481
COG1014	Pyruvate:ferredoxin oxidoreductase or related 2-oxoacid:ferredoxin oxidoreductase, gamma subunit	29013.9	24241.2	38320.3	38158.6	48637.5	82650.3	40891	56731.9	63704.6	55561	29311.1	43477.9	33404.1	34738.9	20750.3	39945	48713.2	68351.7	27312.7	39096.2	59707.1	55357.2	36263.4	40236	67290.7	44977.5	40101.5	44201.7	45296.1	26980.8	31680.9	41951.4	38038.9	32633	62029.6	47799.9	60990.6	57891.9	24778.2	31729.5	50994.3	42993.1	37488.9	20568.4	47393.6	48176.8	39218	39616.7
COG1015	Phosphopentomutase	13202.1	9109.71	6167.24	13827.4	13830.5	9496.55	5033.65	21799	15803.2	14890.7	9362.05	27941.5	9637.67	12982.9	6823.04	15301.9	23021.6	30632.2	14701.1	7712.64	6265.15	9201.54	22566.9	11578.3	11995.9	10821.3	15828.9	12453.4	15410.1	26203.2	5226.08	10538.3	19270.8	22439.6	12628.6	17644.4	17747	24879.9	10962.7	9542.3	12431.1	7533.19	14283.4	15263.1	12757.9	10589	10509.1	18516.3
COG1017	Hemoglobin-like flavoprotein	59.5	32.17	1532.5	657.25	154.34	848.79	573.91	1821.12	2371.36	4805.57	931.05	2036.44	1308.49	741.43	588.42	1178.64	323.77	492.93	1705.27	1754.87	2773.76	1645.49	1904.62	5930.57	1793.1	396.57	803.41	1571	6428.63	6901.33	7187.37	4713.5	2927.96	6335.34	3807.96	1089.19	2083.71	1042.2	966	2169.5	843	1381.83	511.5	115.08	699.28	346	1389	859.77
COG1018	Ferredoxin-NADP reductase	570.89	199.52	3508.5	5985.79	332.03	2448.22	1692.7	3597.45	13293.5	27951.6	1889.93	3866.95	4594.41	2251.29	2061.69	5814.73	1228.49	2081.65	3824.79	4277.67	5874.33	3611.68	4904.3	12244.8	4440.25	983.92	3169.7	3566.9	36399.5	42278.6	50505	9089.76	14616.3	24365.9	8477.18	2199.98	4549.26	2629	1772	3213.5	1179	3573.97	1062.51	362.08	1733.07	642.51	2673.01	1486.26
COG1020	Non-ribosomal peptide synthetase component F	1959.15	604.17	1562.5	5872.4	557.27	662.23	752.08	1142.21	2883.45	6010.78	366.37	473.17	1309.75	410.86	472.32	1482.2	391.52	518.21	569.7	620.6	161.69	448.78	1090.41	1034.06	1375.67	3228.64	4134.82	2207.68	7834.77	9629.6	1087.84	2788.46	3390.41	7391.84	630.75	149.05	218.92	209	1205.5	771	3764	1901.98	3505.35	891	1032.81	1057.85	1024.35	781.15
COG1021	Non-ribosomal peptide synthetase component E (peptide arylation enzyme)	301.16	119.17	639.5	2507.86	30.91	329.21	313.33	258.07	2788.45	5750.85	120.37	232.67	265.89	218.36	409.32	1339.04	209.52	383.71	455.95	455.65	50.19	170.78	361.41	249.31	343.53	139.14	381.32	332.55	7632.77	8877	336.34	649.46	3081.91	5888.34	350.25	14.05	86.92	66.5	105	13.5	191	411.99	17.84	123	116.82	48.34	177.34	117.66
COG1022	Long-chain acyl-CoA synthetase (AMP-forming)	34511.8	34297	65887	59642.8	46446.7	88758.8	57340.9	52585.9	66333.1	80451.7	36355	33237.7	31713.3	38772.9	28873.8	52831.4	51692.5	85693.9	24466.8	49634.2	78711.3	83574	55454.5	66470.7	64675.2	46268.6	39973.9	53320.7	68047.3	18846.6	31810.2	52939.4	52613.7	37678.9	87371.7	61627.2	101538	100008	28117.2	30923.3	57539.6	50497.8	29805	21826.7	55750.2	47654.7	50403.3	39319.9
COG1023	6-phosphogluconate dehydrogenase (decarboxylating)	30	16.5	0	0	6.67	29.33	37.67	9.25	0	32.33	15	68	16	9	0	0	0	5	73	112	21	347	24.67	31	3.67	0	457.5	539.34	17.56	30.12	9	11	9.33	32	65.44	3	0	0	0	0	0	174	766.94	34	4.5	9.67	84.07	11
COG1024	Enoyl-CoA hydratase/carnithine racemase	8231.71	7012.98	9523.64	12081	13100.8	17958	8087	18590.5	21381.9	21740.9	10410.5	27143.9	10917.5	13902.9	10201.3	20622.4	27023.6	37216.7	17341.3	10801.7	14116.7	9884.37	16004	20767.9	24854.7	14638.6	14632	15013.8	24629.2	31351.4	73211.3	14149.9	26823.6	30162.2	17942.7	17385.2	21149.5	24375.5	12194.3	14878.5	11996	10654.1	16379.7	12133.5	13668.1	14642.9	11439.7	19150
COG1025	Secreted/periplasmic Zn-dependent peptidases, insulinase-like	192.33	45.67	545	1630.43	31.16	305.63	248.48	202.5	2178.74	4569.89	117.23	198.17	919.49	186.36	311.48	1229.79	219.03	365.21	486.08	418.33	42.76	143.49	283.12	207.99	166.53	99.57	299.41	158.17	5787.63	7529.81	252.55	633.09	2919.72	5865.84	211.13	9.19	60.21	6.5	105	11	43	455.66	13.67	66	183.49	2.17	109.67	14.83
COG1026	Zn-dependent peptidase, M16 (insulinase) family	5222.81	4161.57	2862.77	6477.73	14310.9	17113.3	5212	21610.7	16734.1	9456.91	10696.9	27766.8	10084	13350.2	9349.23	15390.8	23105	30518.2	14073.5	8168.53	10327.8	10406.5	10994.5	12149.7	22891.8	16262	18030.8	12953.8	9651.46	14728.4	19485.1	11017.3	13688.3	10096.6	13243.8	12009.9	9937.1	8432.03	10340.8	9578.47	12669.5	10427.2	14676.4	11633.4	12476.5	14036	10660.2	18604
COG1027	Aspartate ammonia-lyase	10301.8	9953.22	18445.8	18520.7	6233.88	9319.58	14109.4	15225.6	11560.9	20006.3	10844.4	24278.2	12325.6	17077	11448.1	17942.2	26666.3	40250.5	10452.3	19480.9	39806.8	32897.8	18030.6	26470.2	20784.2	13295.6	12428.1	14480.5	26972.9	17654.9	18681.4	12101.8	19800.3	18311.5	32650.7	20350.7	48821.3	43661.1	11067.2	13448	10699.6	11447.6	11129.4	10187.9	21126.4	16546.9	14408.2	18974.6
COG1028	NAD(P)-dependent dehydrogenase, short-chain alcohol dehydrogenase family	123675	112020	150003	213386	179113	285333	142666	295437	243571	243428	118567	220834	135268	132464	91151.9	190027	238235	385565	146299	178054	209786	216179	249143	172713	251326	176425	189979	191368	252747	191751	211852	167789	185846	186711	206165	166205	225393	215135	113106	109587	209617	157886	165362	119989	172032	174348	139244	165206
COG1030	Membrane-bound serine protease (ClpP class)	1220.83	1328.21	2560.92	593.62	314.05	1123.01	2633.38	1400.92	270.95	120.96	399.5	373.5	243.55	1039.28	398.72	1170.83	1197.09	903.71	914.37	643.38	385.88	413.62	1061.67	2804.71	243.88	227.62	146.12	1310	1327.62	297.88	467.17	859.79	937.41	1055	826	248.12	2701.25	1500.01	751.54	611.33	757.96	387.62	1671.66	625.62	520.7	157.8	2030.83	1149
COG1032	Radical SAM superfamily enzyme YgiQ, UPF0313 family	40940.7	37060.1	38028.9	46676.7	57225	76466.7	40136	86912	64581.7	56876.5	39095.6	89265.4	41286.6	50427.2	30369.6	60118.7	83578.4	112723	50251.1	38219.3	52957.2	55630	75561.1	54394.6	71896	47662.8	55778.4	55870.5	48866	49968.4	34617	43340	54221.9	42048.3	60681.8	60940.3	82174.7	94207.6	44425	45818.1	57096.1	42934.1	64154.7	49242.9	57130.9	55260.2	47615.9	67794.7
COG1033	Predicted exporter protein, RND superfamily	10498.9	8356.97	9295.61	19629.6	17337.8	20905.1	13355.5	29319	20769.7	8686.56	10521.6	13863	13116.2	11557.6	6145.67	11607.7	16066.4	29024.1	15979.6	5040.62	20144.6	24430	30119.4	16588.6	29593.7	24277.6	20540.4	14898.4	17947.2	11855.6	10968.7	14826.5	15369.2	13001.6	18204.9	14933.7	17899.1	14646.2	12851.6	12141.3	17836.1	13310.4	19124.7	13455.2	4527.91	8638.96	7130.41	8663.32
COG1034	NADH dehydrogenase/NADH:ubiquinone oxidoreductase 75 kD subunit (chain G)	141.33	45.67	407	1451.18	27.65	288.58	244.29	213.12	2194.46	4711.01	132.01	200.17	911.7	231.36	307.25	1216.07	213.03	357.93	442.27	451.83	101.76	143.49	352.74	210.32	249.53	100.07	356.41	158.17	5899.13	7781.38	9501.68	654.75	3110.14	5911.34	259.08	11.19	167.21	283.5	105	31	5	364.66	28.67	56	92.49	2.17	104.67	4.83
COG1035	Coenzyme F420-reducing hydrogenase, beta subunit	7946.77	9076.1	20174.7	24577.1	7520.09	10040.6	13000	15965.1	12018.8	15744.5	4171.68	18874.9	5218.76	8999.67	3436.02	9860.93	28261	52850.2	3274.52	5187.27	17822.4	24268.8	14543.4	15984.2	14984.9	10897.1	8998.61	16691.1	25867	3476.16	2840.88	4596.57	8682.99	8338.5	23339.2	15087.8	32950.7	30413.1	4828.98	2814.69	14954.8	12619.8	9124.3	3249.76	13748.3	14044.9	9447.73	14189.4
COG1036	Archaeal flavoprotein	48	43	276	145	10	52	193	184	0	16	0	12	12	169	25	103	54	104	8	20	167	19	65	27	26	0	13	130	73	31	76	8	203	110	297	15	75	32	87	238	276	90	159	95	18	68	30	66
COG1038	Pyruvate carboxylase	1932.4	537	2234	1581	812.17	558.42	1858.56	1951.49	500.92	2554.34	663.1	1450.93	1237.08	2714.08	3087.91	2496.34	687.57	763.17	1187.25	792.16	897.43	698.01	1509.97	3266.01	435.33	683.84	1816.32	2860.5	1133.22	845.62	1921.5	1153.34	1816.15	2296.42	1500.27	1365.5	904.25	1764.78	1643	2302.17	2148.5	1002	2675.61	454.67	487.01	506.66	1983.4	1142.33
COG1039	Ribonuclease HIII	547.13	452.13	16.47	33	20.67	65.92	158.93	95.57	79.85	790.3	86	281.51	149.37	363.23	172.67	162.87	61.67	32.75	470.33	209.6	24.4	82.67	236.8	1374.26	74.93	158	797.73	1106.82	117.2	700.82	100.3	925.9	491.03	261	72.3	495	226.18	869.21	46	21	412	109	966.33	316.67	120.33	51	1085.4	656.33
COG1040	Predicted amidophosphoribosyltransferases	21437.3	19530.1	18092.1	19123.4	32174	47054.3	25054.8	40992.4	42660.8	40386.3	23183.4	37865.7	24960.7	26638.7	18615	31261.5	32600.5	37983.4	26276.3	24471.5	31260.5	32795.9	38216.3	26116.5	39530.2	29255.4	31744.1	28254	26043.6	29420.3	30273.4	27693.9	31026.2	23301.7	35470.5	37224.7	47427.3	57983.4	21705.6	23198.4	34889.9	26225.7	30865.6	23464.1	30053.2	30170.9	26597.2	31844
COG1041	tRNA G10 N-methylase Trm11	10.4	0	0	0	11	0	24	0	11	0	16	0	571	0	18	0	16	0	0	6	1.43	10	95.14	63	0	75	1.57	94	0	74	78	93	0	98	0	25	0	17	11	0	0	0	11	0	0	35	0	0
COG1042	Acyl-CoA synthetase (NDP forming)	8329.3	6107.2	10815.4	6243.28	3477.28	4044.34	5854.19	6868.41	7209.09	12595.9	2479.25	4718.7	2599.83	2800	1822.76	4890.03	4793.59	4651.75	2615.52	3481.4	9401.17	7597.92	6322.51	16350.3	8285.09	2297.93	6176.4	11712.1	11838.5	9731.92	2891.97	7188.25	8138.24	11768.8	16337	10384.8	9971.53	7073.95	2855.57	3609.43	7533.56	7000.27	3471.81	1354.34	6497.93	6820.96	7453.51	4578.13
COG1043	Acyl-[acyl carrier protein]--UDP-N-acetylglucosamine O-acyltransferase	16941.9	17394.4	34539.4	32350.1	29250.4	56341.5	28027.5	30308.6	44579.2	59118.2	24414.6	33758.8	23099.7	29075.9	21489.9	36377.3	40097.8	61275.1	18293.4	44836.7	42639.6	42923	29595.6	33559.1	35498	24055.7	24086.5	28940.4	41944.3	16068.7	30217.9	31997.5	36292	28944.1	47185	34865.1	52186.1	51288.2	17961.2	20518.5	35350.2	31047.4	17019.1	15642	43291.6	36910.8	36963.9	37103.2
COG1044	UDP-3-O-[3-hydroxymyristoyl] glucosamine N-acyltransferase	14342.8	14105.2	24733.5	19864.1	14986.4	29450.6	18057.3	18135.7	24135.4	33927.1	13443.2	24901.8	13010.1	17426.3	12927.3	21266	28062.7	40482.1	11573.2	30384.2	23841.7	23690.9	17797.8	22431.1	19566.4	12926.9	13403.9	17167.6	26159.4	22004.5	21088.3	17857.3	22205.5	19314.6	28223.9	20847.1	32846.6	35005.3	10570.6	12739.6	19114.1	16959.5	11478.4	10697.7	27223.2	22143.3	22223.3	25419.3
COG1045	Serine acetyltransferase	18849.3	18110	23689.2	28959.6	32711.5	49779.3	21635.7	42927.4	43481.8	41306.9	29246.3	42124.5	29866.9	30849	22052.2	39703.5	39812.4	54361.8	31962.5	36934.4	35295.9	35306.6	40354.7	34193.9	39909.9	28067.4	33856.8	31168.7	33026.4	27106.8	41687	34254.5	39815.5	34977.6	37552.8	28421.7	36473.8	29519.1	25023.5	29028.7	36462.3	28537.9	31974.5	24635.2	31139.5	30874.3	29321.2	32509
COG1047	FKBP-type peptidyl-prolyl cis-trans isomerase 2	10148.8	9958.52	19057.8	18314.3	17196.1	28982.6	17240.8	16384.7	25852.2	36058.1	13223.4	13381.8	13927.5	15772.3	10823.5	19855.8	17607.2	24815.4	11535.5	26393.9	22992.5	22579.4	18155.2	21490.5	19856.1	16006.1	16228.9	16489.3	30306.5	22881.7	30372.5	20727.7	25659.8	23100.7	27938.2	20576.3	32650.3	35685.9	11744.6	12348.9	24116.9	19138.2	11498	10410.8	18694.4	16688.8	19278.9	16645.5
COG1048	Aconitase A	17853.6	15933.7	18102.8	27826.9	30729.4	46265.6	18826.4	38290.1	41980.6	37483.1	22530	38063.9	21342.3	21980.6	15781.4	29355	36057.2	51626.3	28356.2	25941.6	25808.8	29913.6	37509.2	30274.7	37778.4	27291.1	28183.9	27899.3	32454.7	29188.3	37174.2	28895.3	33014.9	28186.9	33433.8	25045	29424.2	25990.1	17175.3	19953.4	32529.1	23262.6	26817.1	18984.3	28246.2	29824.8	24665.8	28138.3
COG1049	Aconitase B	141.33	45.67	407	1477.18	27.65	305.91	244.29	196.12	2213.96	4856.01	121.01	198.17	911.7	231.36	307.25	1211.07	213.03	357.93	442.27	9806.12	101.76	193.49	352.74	262.32	247.67	143.57	356.41	215.92	5868.63	8100.05	9497.68	691.09	3110.47	5958.84	270.08	39.19	60.21	6.5	105	11	5	360.66	15.67	70	120.49	2.17	147.67	26.83
COG1051	ADP-ribose pyrophosphatase YjhB, NUDIX family	34082.6	30515.9	33461.9	44533.6	66481.7	94126	42695.1	80792.6	87268.3	87725.6	41286.5	65036.7	53649.8	55800	31433.5	56018.5	57551.6	72949.6	51450.6	62567.2	67209.3	65623.8	77424.7	61266.4	73012.8	52571.1	67437	56174.4	58272.8	60768.1	73584.3	56742.8	61307	56033.9	71375.2	62200.7	67867.9	67959.7	41624.2	40220.7	75667.4	57385.4	63340.6	42576.1	51505.8	54598.7	50312.7	53203.4
COG1052	Lactate dehydrogenase or related 2-hydroxyacid dehydrogenase	50317.2	47271.9	67755.4	79130.2	57536.7	90261	54126.3	80476.4	78032.3	92997.6	33698.5	45651.7	34788.6	43958.1	26052.2	60592.2	64121.3	111944	32101.6	49195.1	75852.2	83999.4	80138.2	73890	73764.7	55387	56121.4	63395.3	91296.2	67447.4	45599	47548.4	67460.5	58060.3	85548.4	68993.7	104324	104494	31637.5	29282.3	67387.5	55127.4	47559.2	34348.5	53702.4	49892.3	49065.1	42024.7
COG1053	Succinate dehydrogenase/fumarate reductase, flavoprotein subunit	33523.1	28390.4	45282.2	41580	23969.2	42831	23920	50199.4	39785.6	52084.9	23528.5	45713.2	25130.8	29413.9	18715.1	33697.5	35911.7	47681.5	34038.8	40844.3	54265.2	44728.1	62939.6	78276.8	41024.2	20453.4	27647.4	38374.5	57541	64873	31565.7	44269.1	41909.6	35466.6	66113.6	47055.5	81488.4	95694.2	24475	31505.9	37276.9	33907.5	29354.9	27158.6	37474.3	28508.7	38358.4	38555.8
COG1054	Predicted sulfurtransferase	149.13	90.47	412.8	1464.18	26.82	318.83	238.22	221.44	2226.81	5413.81	129.51	304.18	248.57	255.59	294.42	1265.94	208.53	385.68	467.6	499.43	126.16	170.16	433.54	296.58	292.46	112.57	934.47	173.99	5914.33	8251.96	9540.98	648.99	3488.17	5934.84	308.38	9.19	76.39	10.7	105	31	94	378.66	15.67	65	109.49	34.17	105.07	11.83
COG1055	Na+/H+ antiporter NhaD or related arsenite permease	14252.8	12667.1	16470.5	15401.6	23068.6	36599.4	19587.4	44814.9	31446.9	18182.9	29861.4	66381.1	35341.1	36084.9	26568.2	39069.5	60224.4	70061.8	42468.7	33660.4	27948.9	19711.1	32583.4	25607.2	39398.6	28003.5	29698.8	24248.2	25927.2	30177.4	28627	31010.8	33312.5	22865.9	28280.7	27314.2	39679.5	46231.3	27126.9	35054.8	28808.8	24936.6	34579.6	31742.6	30826.5	32721	30311.5	52540.3
COG1056	Nicotinamide mononucleotide adenylyltransferase	277	137	0	80	340	142	136	185	82	178	122	749	270	563	90.88	164	157	544	83	85	153	451	180.62	301	499	282	258	313	165	861	9328.13	361	233.75	65	1129.62	282.5	91	152	66	40	225.75	23	1016	198	289	318	911	635
COG1057	Nicotinic acid mononucleotide adenylyltransferase	19619.3	18298.1	22021.1	28286.4	32434	48460.7	26739.5	44263.4	43274.1	43215.3	24030.4	39843.4	25624	27755.7	19420.8	35722.5	39717.8	59408.4	27831	34732	35668.8	35041.1	41061.2	34035	41625.9	29360.1	32639.8	30235.2	33090.6	27443.5	22265.6	31266.8	33774.1	29787	39301.9	33890	42280.3	44530.4	22853.6	24710.9	35492.4	27432.7	31146.1	23578.1	31103.2	30627.9	28231.2	32890
COG1058	Predicted nucleotide-utilizing enzyme related to molybdopterin-biosynthesis enzyme MoeA	12333.9	10914.1	9291.84	14728.5	9599.55	19540.6	17343.9	30774.9	14043.5	13538.5	7444.3	23908.9	11403.2	11564.6	6941.71	14336.4	22828.9	30631.2	15327	8715.97	14444.5	17131.8	25201.3	15002.1	21870.2	12151.7	13412.6	13269.2	16307.2	17959.6	10445.9	10517.6	11939.4	8861.52	10910.1	9638.06	18596.9	24176.3	8956.67	10643.5	12862.2	9261.31	17307.6	14924.6	12925.2	13388.4	9416.45	16768.8
COG1059	Thermostable 8-oxoguanine DNA glycosylase	2154	2033	2282	700	71	86	32	54	12	69	11	91	23	39	0	139	1187	67	20	117	390	352	748	469	57	636	20	35	1515	3757	34	29	178	49	211	4560	8665	15082	120	123	0	13	0	0	382	5	188	518
COG1060	2-iminoacetate synthase ThiH (tyrosine cleavage enzyme, thamine biosynthesis)	21712.4	18537.6	34854.1	37436.4	45790.2	71823.4	37657.5	53198.6	62598.7	59869.7	30672.6	97189.6	28961.1	35395.8	21539	45244.1	98791.7	140137	33366.5	48887.8	49981.2	52336.1	36052.9	34204.4	52738.4	40060.4	33103.1	37810.4	48689.7	31801	24385.9	36955.7	38982.6	33939	53441.7	46082.2	65037.5	71451.8	22053.9	26121.8	44265.5	37699.7	37457.1	26790.3	70836.5	64308.6	45838	75162
COG1061	Superfamily II DNA or RNA helicase	24934.6	21698	30288.1	48452.2	30625.9	55709.1	22772.8	43495.6	50996.7	41817	23220.2	48767	34077.6	35564.1	17512.2	31498.7	58572.7	92255.6	36448.4	38233.5	44511.8	45658.8	63425.1	32758.9	51507.3	45109.9	23718.9	21155.8	46430.4	26521.7	21401	32670.6	40582.7	29684.4	54441.5	36684.5	73632.5	76054.8	20429.2	24202.6	39028.2	37371.3	30171.9	30025.3	30245.8	29877.2	24688.9	38455.9
COG1062	Zn-dependent alcohol dehydrogenase	179.83	60.84	747.5	1706.68	38.55	458.19	160.52	267.93	3349.12	7285.31	148.73	238.79	861.19	291.64	459.58	912.17	265.83	403.45	457.53	464.12	123.15	100.3	326.7	97.65	270.86	54.64	486.42	165.45	7970.7	10335.2	10374	157.51	1529.5	123.57	353.37	10.72	144.63	41.7	128	71.5	60	571.99	25.17	79	227.15	2.17	115.67	4.83
COG1063	Threonine dehydrogenase or related Zn-dependent dehydrogenase	44525.8	33251.2	37017.6	68283.6	52500.6	65278.1	38243.3	84537.3	60631.5	68044	27149.3	73557.1	28318.5	36477.9	23904.1	57647.5	67678.5	110808	34807.9	31784.8	50779.3	66449.8	69923.5	51131.3	65542.3	47367.9	47290.5	53937.9	76393.4	90411.4	36061.6	40234	67864.1	72936.1	56406.8	43094.8	55368	50912	29174.5	26278.8	49469.6	36006	49644.9	35315.2	46598.6	43228.6	34678.7	45664.6
COG1064	D-arabinose 1-dehydrogenase, Zn-dependent alcohol dehydrogenase family	1858.29	1457.81	2112.8	5749.54	538.9	1379.14	1135.11	992.92	6710.46	14531.6	343.29	758.68	915.44	668.77	808.07	3041.12	982.23	2025.22	817.62	1271.5	603.35	1412.69	1580.45	2469.89	1683.2	327.46	1646.96	1141.21	19422.5	24002.5	10157.4	1763.95	7965.86	11961.4	812.41	139.99	1104.31	1655.5	408.25	142	390.75	1242.73	655.95	720.25	526.72	207.26	446.26	122.24
COG1066	Predicted ATP-dependent serine protease	18511.9	16635.7	22272.4	27347.4	32428.5	48097.8	26604.5	43892.4	43029.1	40957.8	23779.9	39115.4	25578	27328.2	19236.7	32985.5	37764.6	52977.4	27293.8	34550.3	35146.8	34529.3	39262.1	31354.1	41309.9	28769.4	32450.8	30705	33166.6	27095.2	31343.7	30263.6	33364.9	29293.5	39116.5	33711	40983.8	43440.9	22690.6	24584.4	35270.9	27337.7	29967.2	23337.9	30583.9	30476.9	27983.2	32678.2
COG1067	Predicted ATP-dependent protease	1137.53	259.67	983	2999.18	2291.89	907.38	1660.85	2212.28	2638.36	5308.87	1707.23	14874.4	4687.87	2937.51	3959.59	4520.48	13953	18240.1	3277.35	3921.66	958.05	705.5	1435.33	2320.33	483.57	822.41	565.87	1950.05	6738.29	8129.66	11068.8	1665.84	4294.86	8278.76	1803.91	602.69	1391.46	713.08	725	1427.67	161	1125.66	1876.34	604.74	7675.35	6638.17	4557.67	10620.5
COG1069	Ribulose kinase	2119.83	791.84	3985.5	4371.51	1091.99	1008.07	7937.44	1964.53	4560.67	9193.83	270.56	509.5	1216.22	948.08	726.32	2478.08	1038.11	1120.88	1278.79	629.98	517.86	600.16	778.41	536.64	655.09	320.13	715.66	1759.63	13100	15055.9	634.04	867.46	4243.7	6258.84	997.75	167.05	825.91	837.5	365.67	681.17	693.83	657.83	1244.75	802	320.32	102.17	213.67	116.83
COG1070	Sugar (pentulose or hexulose) kinase	55415.6	44404.6	54980.5	75880.3	76193.3	94253.2	52292.3	99310.1	97529.2	105996	56282.8	118955	53259.4	65679.1	43671.8	82624.4	114741	176186	54458	66028.5	72274.6	90991.8	77181.8	76296.9	82250.5	65479.1	67684	71083.7	112679	98148.1	41736.5	63166.1	85360.3	67067.8	83309	72900.2	88709.3	84058.5	38352.3	48133.8	65858.1	52949.3	57962.5	42587	79548.4	71529.1	63890.8	84425.8
COG1071	TPP-dependent pyruvate or acetoin dehydrogenase subunit alpha	1184.43	728.1	1538.77	1383.5	86.81	434.59	1136.25	655.54	799.3	2445.48	99.36	299.01	164.28	720.2	295.98	562.11	528.09	774.23	73.76	357.9	518.23	341.96	795.51	1589.43	415.1	337.07	1353.54	1690.18	2038.54	2744.69	637.84	278.26	1125.5	367	966.01	1022.86	667.49	1694.41	753	1532.5	1770	501.33	1785.83	688.67	397.99	462	189.8	200.33
COG1072	Panthothenate kinase	302.96	120.97	584.3	2506.11	73.82	377.12	453.46	353.69	2342.78	5656.62	230.01	684.85	1360.27	260.02	419.85	2136.88	377.93	571.68	812.43	9911.94	85.49	366.5	911.92	677.92	284.42	291.57	1472.8	510.28	5966.39	9962.26	415.61	1420.4	5905.35	11783.2	324.2	901.52	100.39	1142.5	105	13.5	132	588.99	56.28	145	252.82	72.34	205.74	98.66
COG1073	Fermentation-respiration switch protein FrsA, has esterase activity, DUF1100 family	20247.1	19129.6	35730.1	45047.7	37575.3	69535.1	37484.9	46448.5	56174	53581.4	25593.5	51649.2	25622.2	27313.4	21638.6	37794.6	59432	95967.5	24287.9	58075.4	43788.1	46620.2	33610.7	36689.2	52304.5	36706.8	33427.9	40876.2	52611.1	27851.8	29668.4	35984.2	40591.5	38946.7	47982.7	34806	47765.2	41395.8	19313.6	19382.3	40232.9	33983.8	24565.4	18692.8	49231.6	44340.5	34368.2	41800.8
COG1074	ATP-dependent exoDNAse (exonuclease V) beta subunit (contains helicase and exonuclease domains)	18802.3	16865.5	22056.1	27005.4	32034	47826	26053.2	43654.4	43026.4	40847	23808	39266.7	27729.4	29830.7	19252	32850.5	37785.1	52949.4	27698.3	34481.5	35125.8	34122.3	39042	30727.8	40991.9	28688.4	31750.8	29389	32930.6	27145	31345	30987.3	33079.2	29420.7	38955.5	33710	40911.7	43754.4	22682.6	24571.4	35432.9	27185.7	30036.7	23440.4	30480.8	30487.2	28043.2	32708
COG1075	Triacylglycerol esterase/lipase EstA, alpha/beta hydrolase fold	511.9	1364	161	874	3845	11543	1269	12718	6656.5	3222	2846	2070	5112	2935	1064.26	4333	3556.5	6735	5356	1907.5	6460.93	5465.5	4676.38	3841.83	12329.5	7217	6497.07	2652	1429	1026.49	18399.8	4337.25	1723	2219.5	1607.24	852	2307	1091.7	834.5	1691.5	2912.5	4268	2831.5	1233.5	767	3640.5	638	841
COG1076	DnaJ-domain-containing proteins 1	405.66	108.34	2282	3606.36	213.8	993.41	776.29	1306.12	4634.42	9686.3	820.45	1625.34	2741.26	915.01	1031.9	2987.57	688.34	900.86	2114.06	11034.7	2830.52	1814.84	2943.2	6223.31	1993.21	448.64	1221.82	1706.92	12387.9	16423.4	10491.1	3596.06	6992.48	12187.7	4119.54	1102.38	2240.42	1306	936	1430	929	2240.82	529.34	257	1049.48	315.34	1640.34	910.66
COG1077	Actin-like ATPase involved in cell morphogenesis	28805.7	23874.2	27468.9	36694.8	46523.2	64883.1	33709	61609	61344.5	46445.2	33717.7	63658.8	38278.2	37939.9	26539.4	40832.4	58747.9	74616.8	46052.2	42662.9	45795.7	42275.2	60052.7	40138.8	59123.3	42968.4	45924.7	41836.5	41545.9	39132.2	41280.7	41358.9	44303.7	37476	50324.2	51083.9	57402.3	67484	35161.8	36448.8	49818.3	38010.9	48819.4	37994.7	40908.8	43905.1	37308.9	50023.5
COG1078	HD superfamily phosphohydrolase	8354.3	8530.47	14319.5	14185.8	4023.55	4963.29	6481.57	8038.02	8232.03	13013.5	2108.43	3799.37	1934.79	3514.51	1834.85	4236.18	9646.14	19520.1	1232.22	1884.39	9490.29	11742.6	10697.3	10966.8	9195.5	4121.65	7442.62	10408.4	16178.1	7488.85	1591.69	2908.42	4347.44	5512.95	12929.6	12078.7	13271.9	14650.1	1437.87	878.26	7082.34	6982.97	2495.91	1772.57	6258.49	7103.91	4243.57	2810.38
COG1079	ABC-type uncharacterized transport system, permease component	13430.2	9602.28	4981.68	14316.6	17086.9	21185.7	8968.87	41575.5	19148.4	6618.1	10589.3	12376.3	12875.8	12228.8	6794.61	15031.9	8990.36	13159.8	13852.6	5309.5	14470.9	17396.6	23772	15831.4	24153.9	15441.7	19369.2	16995.5	12991.9	22401.4	11336.1	14125	16873.8	12486.5	14580.3	13363.8	11863.1	9608.65	12087	12828.1	14390.2	8139.4	14104.3	10702.3	5413.42	7651.08	6361.41	6812.07
COG1080	Phosphoenolpyruvate-protein kinase (PTS system EI component in bacteria)	18369.2	14671.4	10340.7	22016.7	18057	23891.6	13336.5	35868	26836.6	19090.1	13542.1	32322.4	18046.2	15701.5	8171.62	17791.2	26528.5	31833.5	25728.7	20670.4	17296.7	15962.4	40201.6	20115.1	25892.7	18282.8	23112.1	21024.3	22829.6	36427.7	15369.6	18181.2	22575.4	26422.7	18160.5	24144.9	30342.4	42736.2	16025.5	15647.3	20720.3	14329.9	26206.2	21828.3	14448.3	15463.4	13413.6	21265.3
COG1082	Sugar phosphate isomerase/epimerase	57989.7	47914.1	54846.4	62939.1	54584.9	64034.2	42894.7	124457	61361.2	62114.5	25290.8	43919.3	35218.2	43792.3	19380.3	47819.9	46527.3	61258.7	37955.5	17348	44772.6	69890.1	84058.8	58840.5	64694.2	46606.9	56449.3	51677.7	92304.2	103342	28121.5	34365.6	48044.6	35743.2	45291.4	40996.4	84099.9	84263.2	30243.4	31728.4	49010.7	35929.1	55324.4	41776.7	23862.8	25659.9	23715.7	23457.1
COG1083	CMP-N-acetylneuraminic acid synthetase	10423	8968.32	13010.9	20406.2	9449.01	9853.55	10955.9	24015.9	16823.7	13958.2	5956.02	11199.6	4704.83	7803.12	4945.99	12975	14520.8	28132.8	8807.69	3363.46	15373.3	21160	26099.9	12684.6	22991.9	20584.4	13373.1	12442.5	14643.9	6955.66	4229.3	8793.42	15899	15529.4	16293.8	14176.1	17690.5	16169.4	5546.12	6052.09	11938.3	7566.82	8545.26	12156.8	7766.01	8625.22	7556.94	7543.18
COG1085	Galactose-1-phosphate uridylyltransferase	665.33	154.17	1169	2593.18	247.82	875.33	2140.19	1899.78	2616.05	6265.34	1644.94	15046.8	2531.95	1352.94	3748.45	3400.91	13591.3	17809.1	3202.35	13292	211.76	715.5	1971.96	2730.66	329.86	599.41	2221.82	2010.35	6516.29	7994.47	1435.72	1190.51	4452.87	7713.59	488.29	1074.69	888.13	1507.08	328	723.67	190	932.66	1657.18	562.67	7480.99	6444.84	4417.67	10534.2
COG1086	NDP-sugar epimerase, includes UDP-GlcNAc-inverting 4,6-dehydratase FlaA1 and capsular polysaccharide biosynthesis protein EpsC	16136.3	14619.6	27664.9	25695.9	22471.3	27258.5	20829.3	38805.5	26304.2	18057.4	18579.1	20880	20624.4	19500.8	13470.6	25757.7	24224	35499.8	21245.8	8461.51	26996.4	25164.5	34106.9	24661.3	30922	20232	27845.1	26486.1	25760.8	14822.8	25356.7	20107.2	20386.1	15302.6	24731.9	22986.5	28418.1	22304.3	16971.5	16637.6	23237.1	18648	23514.9	17811	11466.5	15550.1	13991.4	14268.4
COG1087	UDP-glucose 4-epimerase	21411.5	19183.8	26213.9	29975.4	32745.5	48990.2	28103.5	45424.4	43955.7	44688.1	24541.7	40551	26578.2	30130.1	19778.9	35003.2	39747.8	53862.4	30506.3	36780.3	36723.2	36433.8	42062.2	34943.2	43039.8	29776.6	35259.8	33806.6	37593.8	32558.9	41082.9	30973.5	38219	32684.4	42031.9	39237	51379.8	60484.1	24664.6	26710.9	36684.4	28413.7	34669.4	26954.5	32425.9	31124.5	30379.5	35052.8
COG1088	dTDP-D-glucose 4,6-dehydratase	22960.2	22025.3	36146.2	40587.5	31261.2	49666.6	28013.9	46012.1	43760.9	40403.2	23548	39172.6	25233.1	27437.4	17040.6	33769.9	43977.3	68975.4	27432.2	34781.9	39897.8	38843.6	40020.6	32626.2	42458.1	28821.3	31998.8	30980.1	42776.2	32999	24512.9	30393.5	33848.3	28921.3	39714.3	33684.2	46226	46562.7	21936.3	21097	35197.8	27788.5	30836.1	23757.6	32320.3	30545.8	27165.9	32219.3
COG1089	GDP-D-mannose dehydratase	11915.8	12416.2	31866.4	30951.2	15906.3	32260.1	16374.5	18688.3	23168	28445.2	12085.3	11705	12154.2	14787.2	10025.3	20199.2	22363.8	40026.9	8286.95	16454.4	29464.2	34869.4	24169.3	26205.1	27425.6	21351.6	13715.8	16515.6	31579.7	6743.93	11017.8	16616.5	21787.5	13788.9	27921.7	18216.7	33567.3	27018	9392.11	9509.39	20379	19118.5	12060.4	7041.11	18244.1	15528.5	16432	13230.5
COG1090	NAD dependent epimerase/dehydratase family enzyme	3235.56	3520.1	4889.62	3455.63	545.52	1730.2	2746.89	2017.34	2763.49	4881.24	356.16	528.87	1555.42	776.02	719.24	3247.9	2110.07	2218.76	570.5	10227.6	1737.46	3262.64	2540.43	4322.17	1784.58	514.32	823.41	1855.17	7966.58	7946.38	10068.8	1773.15	4500.19	6920.69	1813.63	680.39	4017.71	3352.71	1111.66	589.33	1636.38	1450.31	2128.18	888.65	1251.87	487.79	1432.05	661.98
COG1091	dTDP-4-dehydrorhamnose reductase	31131.1	28680.2	35305.4	39460.6	36149.8	52904.1	30600.2	59524.5	44979	37628	24714.7	30946.4	27065.7	29358.6	18820.1	38296.8	33324	47302	29211.4	32851.7	42030.8	47617.5	59353.1	41482.7	49771.5	34168.2	36355.2	36741.1	36773.8	33767.6	25185.2	33918.3	34735.2	33077.8	41068.6	38596	56328.7	63123.1	21267.7	21106.3	39463.3	28075.7	31255.7	27423.4	26234.1	25391.4	25097.7	24225.7
COG1092	23S rRNA G2069 N7-methylase RlmK or C1962 C5-methylase RlmI	18564	17202.8	21718.8	26812.5	24910.5	47094.1	22775.7	42255.3	41392.6	37870.4	20497	35519.3	22986.9	24121.3	17087.6	31196	36297.1	51753.4	26472	24181.3	33111.5	31690.1	36698.6	28912.9	39667.9	27971.2	28092.1	28111.4	29751.9	22565.4	21170.5	28803.3	32174.1	28220.3	34029.6	27262.6	39363.6	41895.3	19016.1	21449.6	33562.2	26512.5	24940	23409.2	29797	29152.5	26483.2	31121.3
COG1098	Predicted RNA-binding protein, contains ribosomal protein S1 (RPS1) domain	4976.2	3504.8	2933.8	7800.5	5614.53	14928.9	6687.93	15762.6	10392.6	4891.31	4963.89	16580	9379.35	5671.56	4752.52	4955.71	15943.6	18976.9	13912.8	7107.93	9277.33	5904.02	16687.1	4938.1	13661.3	7138.51	8007.8	7870.99	3632.86	2026.02	8276.3	6989.16	5139.18	5508.17	4712.13	4096.5	3813.68	5354.73	6091.17	7335.17	8833	6496	12997.3	10014.2	9013.63	11583.7	6172.13	12821.1
COG1099	Predicted metal-dependent hydrolase, TIM-barrel fold	491.33	397.33	6.67	6	0	4.67	0	5	0	0	0	0	0	0	0	0	1.67	0	0	0	0	0	6	0	0	0	0	0	0	0	0	0	0	0	0	0	9	274.01	0	0	0	0	455.33	219.67	6.33	0	11	12.33
COG1100	GTPase SAR1 family domain	0	0	0	0	131	106	35	29	36	28	24	49	2096	2502	72	37	40	28	15	0	0	0	0	12	0	0	0	0	16	0	6.5	0	0	0	0	0	19	0	511	1955	18	17	43	51	9	14	174	105
COG1101	ABC-type uncharacterized transport system, ATPase component	18161.3	16223.3	10980.5	20076.1	25341	25490.5	9313.17	43846.3	31834.5	15766.6	17267.8	21635.4	16965.1	19834.7	13167	19244.6	19064.7	24846.2	26726.3	8047.73	18923	18120.9	43966.1	23070.6	26661.2	18718	24932.3	20046.7	17428.8	26826.2	15024.1	18271.6	23092.6	18096.6	24787.2	32868.4	35225.2	46588	19603.7	19151	23365.4	14630.2	26925.7	26474	9714.41	11676.7	11466.1	14396.2
COG1102	Cytidylate kinase	34973.7	27386.2	12329.9	30360.7	67156.4	65446.5	33473.5	91267.6	69063.1	51134	53612.6	155005	42317	52971.2	37751.9	74111.9	129265	179359	61984.9	46520.6	32191.8	38461.5	63265	43429.8	59856.4	47362.3	66006.8	49656.5	34643.7	54786.3	34967.9	50273.6	59520.8	44337.3	49966.9	51999.2	38914.9	31509	46062.8	48361.2	62961	40664.1	59080.6	47999.2	79387.1	76910.4	57293.7	106456
COG1104	Cysteine sulfinate desulfinase/cysteine desulfurase or related enzyme	21797.5	16998.1	10311.4	22637	37273.7	39693.4	18456.7	54818.7	41510.1	21175.7	22871.9	33545.6	28041.4	26661.5	15395.5	28397.3	25376.2	28625.1	37735.8	30849	27695.8	26000.3	49695.7	30137.2	47579.2	33874.5	39123.4	31684.3	24534.9	39708.4	32127.3	29709.3	33677.9	29403.4	30560.2	32372.4	30605	37711	28653	29960.4	36786.8	25331.3	44108.6	33191.5	11422.3	18934.8	16630.8	20563.9
COG1105	Fructose-1-phosphate kinase or kinase (PfkB)	14687.9	11381.6	9301.01	15400.1	18128	21193.1	9079.96	29123.3	24939	22464.4	12689.9	43495.7	15643.1	14725.3	7949.58	17823.6	37300.9	48313.7	22447.2	12735.5	13271.2	13705.9	26031.5	13935	23680.9	18034	21646.6	15915.5	23926	39162.9	13661.8	14834	20785.7	23928	14083.8	23029.7	27869.1	40670.6	14280.7	14297.6	16822.1	12727.5	22629.8	16906.3	20490.1	21425.4	14312.4	29129.7
COG1106	ATPase/GTPase, AAA15 family	13833.5	12110.2	12378.5	13920.3	28751.1	51549.8	15177.8	29094.6	35271.3	39102.1	17429.9	18557.8	16957.4	20690.5	13349.3	24730.7	15523.8	17398.1	17268.9	28371.9	32759.2	43037.7	40230.9	25882	32705.5	33170.2	18670.8	22380.9	11977.1	9974.53	17396.6	27839.7	34568.9	21927	28582.1	16082.3	34632.2	33277.9	15991.3	14769.7	30759	21565.9	17415.8	17027.2	25621	18937.8	21491	19911.7
COG1108	ABC-type Mn2+/Zn2+ transport system, permease component	17885.2	17162.5	24446.5	33983.1	32124.8	50572.1	27641.6	44119.3	51769.2	65044.4	23902.2	38578.8	24275.5	24402.5	20075.9	39033.4	41202.6	60638.4	27551	34824.1	33717.2	33750.1	44366.3	31943.9	38977.7	28885.6	36316.6	29818.4	56438.1	47828.3	30982.3	28693.7	40397.9	40363.7	36339.5	32545.8	41693.6	44544.6	22985.5	24124.4	35457	28607.9	30182.6	23950.2	30672.4	30326.4	27071.1	31775.2
COG1109	Phosphomannomutase	45939.7	39400.3	46162.2	64533	77755.8	104194	58900.8	107842	99311.9	84803.8	55181.5	102542	58982.4	65453.1	44604	74542.8	94968	128772	66744.8	64911.9	75578.4	76599.8	94414.4	66295.4	91438.3	64267.2	72272.9	69725.6	74838.6	71010.9	75470.6	66896.1	76292.8	61416.1	86323.1	77682.7	88476.9	94029.9	53109.8	55824.7	78405.6	58320.1	72525.7	58533	71205.5	71364.3	62920.2	80441.2
COG1112	Superfamily I DNA and/or RNA helicase	8815.64	9477.53	8589.25	3961.75	1492.76	3246.78	4811.59	3313.47	7110.08	399.02	1172.75	841.13	2224.51	2013.44	1265.62	2533.29	5015.26	4790.95	702.51	1458.98	5057.87	8809.58	3258.29	8681.38	7240.25	3972.36	3084.29	9451.08	5648.52	5781.54	1084.66	2027.5	2955.01	4909.85	4426.95	4926.78	8103.95	6602.35	1591.92	946.53	2960.6	1801.76	2934.34	1800.3	2860.79	2025.61	1490.17	1037.16
COG1113	L-asparagine transporter and related permeases	4554.28	1574	4784.64	12708.8	605.13	4238.81	5171.67	5798.56	20868.9	46955	4004.66	43211.1	5906.92	5913.4	6222.18	14189.9	40418	54857.3	10440.8	13084.9	1006.87	2491.69	4588.19	6267.75	2167.69	1197.13	7738.74	5825.99	55646.1	69804.9	59355.9	5990.15	27043.4	49300.9	2665.07	2804.38	2319.79	4725.61	1065.84	1942.17	620.83	3609.44	4771.4	2096.26	21981.2	19076	12368.6	30567.1
COG1114	Branched-chain amino acid permeases	14491.2	12260	14093.6	15766.9	4881.89	7319.97	5663.52	21761.5	8291.92	14049.1	6850.56	36481	9187.27	10313.1	7203.57	12494.6	33900.1	45823.3	13713.2	11826.8	5804.82	8058.21	21766.3	16705.8	5040.12	4472.28	8252.99	9486.93	15400.7	27314.7	13671.5	9230.13	12593.5	15553	7120.51	13624.1	23744.9	37005.7	8058.84	10802.5	9247.28	5447.86	10822.4	11480.8	20198.3	15555.7	14372.6	27168.4
COG1115	Na+/alanine symporter	54792.7	44514.3	50374.7	55552.2	53725.6	74973.6	35512.2	94253.3	74924.9	55691.2	42204.2	84661	46299	49335.3	42067.3	64472.2	74061.6	96104.9	57571.2	59572.6	46807.3	53622.9	85958.6	56103.8	76659.4	56771.1	55836.9	56350.6	56650.6	82362.4	51868.8	54319.7	56271	52367.7	57213.6	71521.7	101674	132986	42499.5	46921.4	62368.2	41321.8	61308.5	53118.2	50863.1	49147.6	44729.7	58950.9
COG1116	ABC-type nitrate/sulfonate/bicarbonate transport system, ATPase component	25441.6	19167.6	20859.2	27717	38973.4	40889.5	17670.7	63482.7	45796.1	37285.2	21758.7	40026.3	25718.4	25022.4	13192.5	29744	32969.2	43464.2	28432	16392.8	32053.5	33474.8	39450.3	35199.9	45432.2	33913	41437.1	33698.9	55002.6	69811.4	41552.8	29379.1	29316.5	28260.2	31619.9	37089.2	42860	51334.2	25369.6	25363.3	29373.9	22653.3	35007.5	19975.7	19815.6	21965.6	18789.4	24960.1
COG1117	ABC-type phosphate transport system, ATPase component	19648.3	17480	24416.1	28876.2	30714.1	46370.9	20290.4	39883.3	42162.5	39242.8	17242.9	36500	18297.8	19509	13004	25069.8	35496.9	50839.8	23285.8	23138	31081.1	33839.7	37782.8	30737	37618.1	27882.8	29089.3	28696.1	33701.4	34660.6	26618.8	26959.1	29451.6	27947	33269.3	31799.5	42255.1	45837.9	17191.1	17749.4	33768.8	24095.1	28149.2	19711	30843.2	30255.5	23999.2	28073.3
COG1118	ABC-type sulfate/molybdate transport systems, ATPase component	1920.64	1643.84	1896.17	2882.51	9980.15	4555	2823.04	12512.1	10981.7	9703.51	6561.26	22026.4	4583.45	7522.61	5654.5	11294.6	19608.8	27756.9	6710.02	4769.33	2799.62	4663.49	6278.02	5237.32	7567.53	5562.57	7093.8	3444.67	10248.1	14213.6	12332.2	4621.5	6357.64	11581.1	7277.58	9227.19	5247.46	4506.75	4628.84	5438.5	5034.58	3694.66	5503.51	5637.67	9917.99	9088.84	6483.84	14209.3
COG1119	ABC-type molybdenum transport system, ATPase component/photorepair protein PhrA	7763.56	7995.48	14608.3	15547.1	14196.9	27293.6	10331.3	11965.5	22868.2	32771.7	10923	9463.22	8032.96	8627.77	8866.09	16963.3	12253.3	20794.9	7263.98	24671.8	19279.1	20268.6	14003.6	13495.2	14366.3	11038.4	11332.5	12801.6	21449.4	10223.1	8584.7	13647.5	18395.8	16153.7	19487.3	14019.1	19610.5	16800.7	4227.2	5856.56	16285.5	14582.5	7381.46	5142.08	16824.7	14871.4	13620.2	9572.09
COG1120	ABC-type cobalamin/Fe3+-siderophores transport system, ATPase component	52188.8	48130.5	62858.5	64929.3	59432.3	88723.9	42047.8	80672.4	90976.3	107418	40125.3	87826.5	44803.1	50005.5	31616.6	63179.6	87471.9	122891	47126.3	49979.6	57930.4	57955.8	79113.4	58636.9	66993.8	49673.2	58225.8	55782.5	90113.6	102603	34957.7	50932.6	69565.5	67392.6	79867.7	71151.9	95709	105123	39565.2	39099.9	69072.6	56508.9	50008.3	46122.3	70888.9	62595.7	55890.4	71544.4
COG1121	ABC-type Mn2+/Zn2+ transport system, ATPase component	19694.9	19052.9	24419.5	32732.9	32081.4	49583.7	26990	44391.7	47872	55387.1	23989.4	38965.6	23674.4	24445.6	19941.7	37615.7	41522.5	59688.7	27764.2	35133.2	33906.9	33833.6	43886	35279.9	38794.2	29258.6	34750.7	29850.7	47944.6	42468.3	30517.3	30089	37937.9	34837.9	36270.7	37101.6	49752.4	59411.6	23222.5	24934.4	35310	27840.2	29755	23876.2	30855.9	30357.2	27636.4	32698.3
COG1122	Energy-coupling factor transporter ATP-binding protein EcfA2	28932.4	23031.4	17701.2	36098.1	49024.9	60881.5	31892.2	87997.4	61689	37111.9	36487.6	111048	42615.8	43497.4	31359.5	47987.8	92445.4	118693	61323.8	34607.8	40020.2	37733.6	71851.5	43244.8	70220	46671.4	58163.2	50180.2	38798	52925.9	36198.9	37840.2	45270.1	40136.1	45896	46926.1	40799.6	46902.5	40006.5	42289.6	47324.3	34859.3	63686.8	50269.1	52962.4	56833.1	40190.6	76174
COG1123	ABC-type glutathione transport system ATPase component, contains duplicated ATPase domain	19761.6	16187.5	14439.8	22795.1	18519.7	24015.6	13878.2	35742	28353.1	23562.1	12633.2	18696.9	16653.3	13757.1	8094.24	21390.9	16580.9	27560.6	21753.3	7506.4	18359.7	16780.8	42822.2	23397	27921.3	19225.9	23853.2	21036.3	25259.5	36267.1	21917.7	16862.9	20711	20264	19265.4	19196.7	23141.2	27302.7	17847.8	19828.6	22039.3	16124.2	27359	21875.8	7858.73	10167.8	11790.7	11930.4
COG1124	ABC-type dipeptide/oligopeptide/nickel transport system, ATPase component	3414.67	2882.68	3927.67	6879.69	3698.21	3050.66	1658.27	9870.67	7376.57	18767.8	1833.44	4736.34	2077.29	3505.86	1768.67	7290.31	3599.41	9251.28	1265.74	1499.98	2439.95	4905.27	4875.7	5362.3	1967.15	2033.04	6180.4	4831.73	19126.2	22914.8	1736.03	3047.2	9988.7	14256.7	2383.87	1033.24	2520.63	1945	2422.84	2725.5	2478.08	2432.15	3169.18	2629.67	2981.64	1495.68	2912.18	2837.66
COG1125	ABC-type proline/glycine betaine transport system, ATPase component	2968.04	2480.64	4116.97	3547.26	214.4	709.21	924.21	741.11	2292.19	5708.66	183.95	896.53	1253.52	519.56	490.72	1325.38	1814.11	772.83	545.94	755.09	737.26	818.68	1500.73	2083.58	567.23	1291.07	1220.46	2280.36	7734.88	13266.6	502.88	720.37	2595.16	954.75	1152.37	6088.86	8966.14	16833.7	726.84	824.5	972.58	933.66	511.95	422.75	690.11	231.84	513.64	786.1
COG1126	ABC-type polar amino acid transport system, ATPase component	32890.6	28802.5	30391.5	54464.2	44836.6	53857.1	30304.8	87797.4	69704.2	80043.8	36344.7	60820.3	42108.8	44671.8	34558.9	59994.4	53595.2	81118.1	53552.9	34692.6	48318	50234.2	82841.2	61059.3	65137	47856.3	61135.7	51127.9	96664.8	115364	40124.3	43732.6	61875.5	57155.1	53894.1	47135	60089.6	70277	40685.8	45713.8	49321.2	37039.7	60733.4	45573.8	27735.8	30106.5	33230.8	40640.3
COG1127	ABC-type transporter Mla maintaining outer membrane lipid asymmetry, ATPase component MlaF	7917.76	8116.18	17901.5	17775.1	14617.6	28194.3	17794.3	17649.2	22932.9	32110.3	13371.7	24684.8	12927.1	16680.3	12803.4	21241.5	26724.7	40081.6	11556.7	29623.2	22886.7	18747.9	16063.8	21079.5	13190.9	5277.88	13010.9	17177.1	24265.4	10572.5	20835.3	16284.3	19087.5	16365.6	22725.9	13849.1	18943.6	15262.3	10429.6	12498.6	17997.1	15035.5	11567.4	10548.7	26696.2	22286.3	22104.3	24707.3
[truncated: 2,994 more rows]
[truncated: 36 more columns]

## Sheet: normalized
function	description	DAA-0046-BL	DAA-0046-SVR	DAA-0060-BL	DAA-0060-SVR	DAA-0070-BL	DAA-0070-SVR	DAA-0075-BL	DAA-0075-SVR	DAA-0077-BL	DAA-0077-SVR	DAA-0078-BL	DAA-0078-SVR	DAA-0080-BL	DAA-0080-SVR	DAA-0081-BL	DAA-0081-SVR	DAA-0084-BL	DAA-0084-SVR	DAA-0086-BL	DAA-0086-SVR	DAA-0087-BL	DAA-0087-SVR	DAA-0088-BL	DAA-0088-SVR	DAA-0089-BL	DAA-0089-SVR	DAA-0091-BL	DAA-0091-SVR	DAA-0095-BL	DAA-0095-SVR	DAA-0096-BL	DAA-0096-SVR	DAA-0097-BL	DAA-0097-SVR	DAA-0098-BL	DAA-0098-SVR	DAA-0099-BL	DAA-0099-SVR	DAA-E010-BL	DAA-E010-SVR	DAA-E012-BL	DAA-E012-SVR	DAA-E014-BL	DAA-E014-SVR	DAA-E015-BL	DAA-E015-SVR	DAA-E016-BL	DAA-E016-SVR
[truncated: 3,945 more rows]
[truncated: 36 more columns]

[truncated: 2 more sheets: Statistic, Test]
